# Supplementary material for: Partner choice correlates with fine scale kin structuring in the paper wasp Polistes dominula
Source: PLoS One. 2019 Aug 29;14(8):e0221701. doi: 10.1371/journal.pone.0221701 (PMC6715180; doi:10.1371/journal.pone.0221701)
Supplement: S1 File — Nests are split by aggregation. Nest location is given as a distance along the cactus hedgerow in cm (length) and the height up the cactus. Second sheet lists the wasp genotypes and inhabiting nest. (XLSX) [file pone.0221701.s002.xlsx]

## Sheet: nest locations
nest	aggregation	length (cm)	height (cm)
n0184	backrow	1570	95
n0411	backrow	1690	20
n0185	backrow	1915	95
n0118	backrow	2005	60
n0005	backrow	2070	80
n0119	backrow	2075	160
n0414	backrow	2130	105
n0188	backrow	2150	125
n0189	backrow	2200	125
n0190	backrow	2210	30
n0193	backrow	2260	70
n0457	backrow	2290	90
n0196	backrow	2370	65
n0198	backrow	2380	100
n0415	backrow	2480	105
n0006	backrow	2570	50
n0200	backrow	2573	85
n0201	backrow	2585	150
n0007	backrow	2610	85
n0120	backrow	2630	75
n0008	backrow	2670	50
n0121	backrow	2725	65
n0010	backrow	2790	140
n0416	backrow	2890	35
n0202	backrow	3035	60
n0123	backrow	3040	105
n0417	backrow	3114	45
n0012	backrow	3210	45
n0422	backrow	4080	150
n0015	backrow	4120	75
n0016	backrow	4170	95
n0017	backrow	4230	125
n0458	backrow	4270	70
n0459	backrow	4300	180
n0019	backrow	4405	90
n0020	backrow	4415	45
n0021	backrow	4515	40
n0424	backrow	4530	65
n0023	backrow	4595	60
n0206	backrow	4625	165
n0024	backrow	4630	30
n0025	backrow	4690	50
n0426	backrow	4730	165
n0466	backrow	4735	40
n0427	backrow	4780	80
n0126	backrow	4855	55
n0028	backrow	4880	150
n0029	backrow	5060	35
n0030	backrow	5080	75
n0460	backrow	5110	80
n0128	backrow	5255	75
n0428	backrow	5257	170
n0465	backrow	5259	10
n0127	backrow	5260	80
n0130	backrow	5480	65
n0033	backrow	5490	40
n0034	backrow	5530	35
n0131	backrow	5610	85
n0035	backrow	5680	105
n0429	backrow	5682	105
n0036	backrow	5690	35
n0041	backrow	6920	55
n0042	backrow	6980	40
n0301	backrow	7265	85
n0135	backrow	7270	30
n0302	backrow	7275	65
n0456	backrow	7330	30
n0044	backrow	7340	35
n0043	backrow	7350	55
n0045	backrow	7580	45
n0431	backrow	7582	75
n0218	backrow	7595	75
n0304	backrow	7600	60
n0047	backrow	7610	130
n0048	backrow	7635	145
n0051	backrow	7690	50
n0219	backrow	7721	115
n0053	backrow	7723	40
n0220	backrow	7725	105
n0050	backrow	7740	35
n0221	backrow	7815	60
n0138	backrow	7860	35
n0306	backrow	7925	80
n0054	backrow	7929	70
n0223	backrow	7930	65
n0140	backrow	7931	100
n0141	backrow	7932	105
n0225	backrow	7934	65
n0143	backrow	7935	50
n0307	backrow	7936	130
n0228	backrow	7939	80
n0308	backrow	7940	105
n0309	backrow	7945	70
n0310	backrow	7950	120
n0291	backrow	7951	75
n0229	backrow	7954	50
n0226	backrow	7959	150
n0227	backrow	7974	150
n0311	backrow	7980	70
n0455	backrow	8000	1
n0230	backrow	8034	80
n0313	backrow	8090	110
n0432	backrow	8100	35
n0232	backrow	8165	50
n0316	backrow	8170	20
n0314	backrow	8175	50
n0315	backrow	8180	65
n0055	backrow	8215	25
n0144	backrow	8220	15
n0145	backrow	8335	150
n0234	backrow	8345	70
n0235	backrow	8370	130
n0317	backrow	8400	130
n0318	backrow	8430	135
n0236	backrow	8435	70
n0238	backrow	8635	80
n0146	backrow	8640	115
n0057	backrow	8670	50
n0240	backrow	8695	45
n0445	backrow	8700	90
n0058	backrow	8760	65
n0319	backrow	8765	70
n0320	backrow	8770	95
n0241	backrow	8935	60
n0147	backrow	9055	75
n0246	backrow	9060	100
n0247	backrow	9065	105
n0244	backrow	9125	75
n0321	backrow	9135	45
n0446	backrow	9137	25
n0059	backrow	9150	95
n0149	backrow	9166	35
n0245	backrow	9175	60
n0248	backrow	9178	180
n0150	backrow	9180	110
n0151	backrow	9185	145
n0249	backrow	9205	130
n0444	backrow	9240	135
n0152	backrow	9260	145
n0154	backrow	9275	80
n0060	backrow	9348	90
n0336	backrow	9349	35
n0251	backrow	9351	160
n0252	backrow	9352	160
n0253	backrow	9353	120
n0157	backrow	9360	110
n0254	backrow	9365	70
n0158	backrow	9415	75
n0159	backrow	9420	80
n0322	backrow	9422	45
n0256	backrow	9425	95
n0255	backrow	9440	125
n0257	backrow	9505	95
n0160	backrow	9550	40
n0259	backrow	9640	145
n0062	backrow	9680	45
n0258	backrow	9710	85
n0447	backrow	9715	100
n0448	backrow	9716	85
n0323	backrow	9770	1
n0324	backrow	9775	1
n0325	backrow	9795	1
n0161	backrow	9800	55
n0260	backrow	9920	130
n0464.1	backrow	10060	100
n0163.1	backrow	10110	20
n0164.1	backrow	10135	135
n0162.1	backrow	10140	105
n0449.1	backrow	10220	135
n0165	backrow	10415	85
n0433	backrow	10455	60
n0064	backrow	10465	55
n0434	backrow	10495	150
n0166	backrow	10510	60
n0463	backrow	10515	150
n0065	backrow	10570	55
n0436	backrow	10755	150
n0264	backrow	10780	180
n0167	backrow	10785	120
n0263	backrow	10825	35
n0066	backrow	10870	35
n0168	backrow	10905	50
n0265	backrow	10935	85
n0438	backrow	10937	85
n0439	backrow	11000	20
n0266	backrow	11005	95
n0462	backrow	11075	190
n0067	backrow	11110	45
n0268	backrow	11425	140
n0267	backrow	11450	105
n0440	backrow	11675	20
n0461	backrow	11685	30
n0453	island	14900	30
n0075	island	14950	30
n0177	island	14985	130
n0326	island	14987	75
n0327	island	14990	90
n0329	island	15000	85
n0330	island	15160	35
n0178	island	15180	75
n0277	island	15230	35
n0076	island	15260	25
n0451	island	15265	65
n0331	island	15320	70
n0452	island	15330	50
n0278	island	15335	60
n0078	island	15340	55
n0332	island	15360	55
n0450	island	15485	10
n0079	island	15490	90
n0080	island	15500	60
n0281	island	15565	75
n0081	island	15575	30
n0082	island	15580	70
n0333	island	15635	105
n0084	island	15645	150
n0087	island	15655	30
n0334	island	15665	70
n0283	island	15695	200
n0454	island	15697	70
n0086	island	15700	155
n0089	island	15755	80
n0282	island	15760	110
n0335	island	15765	170
n0090	island	15785	70
n0284	island	15845	95
n0094	island	15895	105
n0285	island	15910	200
n0096	island	15915	140
n0098	island	15980	40
n0099	island	16005	135
n0101	island	16085	95
n0102	island	16110	90
n0104	island	16375	65
n0105	island	16500	120
n0337	island	16525	70
n0288	island	16530	30
n0106	island	16540	130
n1031	corner	23710	20
n1033	corner	23760	70
n1034	corner	23870	180
n1035	corner	23960	120
n1036	corner	24210	70
n1049	corner	28200	160
n1121	corner	28310	200
n1123	corner	28380	65
n1124	corner	28420	60
n1050	corner	28423	190
n1051	corner	28460	160
n1052	corner	28610	155
n1125	corner	28615	190
n1127	corner	28665	20
n1053	corner	28825	170
n1055	corner	28875	20
n1054	corner	28880	65
n1128	corner	29020	90
n1057	corner	29230	40
n1058	corner	29235	70
n1059	corner	29270	50
n1140	corner	29375	10
n1060	corner	29380	60
n1136	corner	29400	150
n1135	corner	29430	200
n1061	corner	29570	115
n1062	corner	29600	10
n1095	corner	36150	120
n1094	corner	36190	90
n1130	corner	36195	80
n1097	corner	36500	30
n1131	corner	36565	140
n1098	corner	36650	150
n1100	corner	36680	150
n1101	corner	36890	170
n1134	corner	37010	180
n1103	corner	37040	40
n1104	corner	37045	15
n1105	corner	37095	10
n1106	corner	37130	110
n1107	corner	37220	30

## Sheet: genotypes and nest
waspID	nest	Pbe128TAG	Pdom1	Pdom122	Pdom127b	Pdom140	Pdom2	Pdom20	Pdom25	Pdom7
BrRWW	n0005	161/161	258/270	231/242	127/133	205/214	177/177	216/255	132/135	155/158
BYRW	n0005	161/161	258/270	231/242	133/139	205/214	177/177	251/255	132/135	155/158
WDgLgW	n0005	161/161	258/270	231/242	127/133	205/214	177/177	216/255	132/135	155/158
DgYBW	n0006		270/270	270/270	136/136	220/220	177/177	240/266	132/135
RDgBrW	n0006	161/163	270/288	227/232	109/133	205/214	174/177	216/240	135/141	161/167
YRWW	n0006	161/163	270/273	224/242	118/130	220/220	174/177	240/257	132/135	158/161
RYacA	n0007	163/163	258/264	239/277	130/143	211/214	174/174	216/251	135/138	158/164
RYacB	n0007	154/170	270/288	218/244	109/112	205/211	171/177	216/251	135/138	155/158
RYacC	n0007	163/163	270/270	224/224	118/136	220/220	174/177	240/266	132/135	164/164
BrB008A	n0008	170/197	261/273	247/267	127/139	205/208	177/177	257/284	132/135	155/161
BrB008B	n0008	170/197	273/285	247/267	127/133	205/208	177/177	255/284	135/135	155/164
BrB008C	n0008	170/197	261/273	247/267	127/139	205/208	177/177	257/284	132/135	155/164
BrB008D	n0008	170/197	261/273	215/247	127/139	205/208	177/177	257/284	132/135	155/164
BrB008E	n0008	170/197	273/285	247/267	127/133	205/208	177/177	255/284	135/135	155/161
BrBssA	n0008	161/197	261/273	215/247	127/133	205/211	177/177	257/284	135/135	155/161
BBLgW	n0010	161/170	261/273	215/247	127/133	205/211	177/177		132/135
BrDgRW	n0010	170/197	261/273	215/247	127/133	208/208	177/177	257/257	135/135	155/161
RRLgW	n0010	170/197	273/285	215/247	127/139	205/208	177/177	257/284	132/135	155/164
WYBrW	n0010	161/161	273/285	247/267	127/133	205/208	177/177	257/284	135/135	155/164
YBrWW	n0010	163/170	270/288		109/143	208/208	174/174		132/135	155/155
BrLgYW	n0012		261/273	222/236	118/133	214/214	177/177	255/284	135/135
RBWW	n0012	154/161	261/273	236/248	118/133	211/214	174/174	216/284	135/135	167/167
WRDgW	n0012	154/163	261/273	236/248	118/133	202/214	174/177	255/284	135/135	167/177
YRDgW	n0012	161/161	258/270	231/242	133/133	205/214	177/177	216/231	132/135
WWRW	n0015	161/167	270/270		127/127	208/208	174/177	255/255	135/135	158/161
YBBrW	n0015	163/163	270/273	220/232	112/130	208/208	177/177	216/216	132/132	155/158
RBrac411.RBac016.D	n0016	163/163	261/270	227/232	112/146	208/214	177/180	240/255	135/135	158/161
BBYW	n0017	163/163	261/261	224/232	130/146		180/180	266/266	135/138
BrBrLgW	n0017	161/176		218/218	124/124	208/208	174/177		132/138	161/164
WWBW	n0017	163/167	270/285	229/242	118/121	208/220	174/177	240/240	135/135	155/158
YLgBW	n0017	163/176	258/270	218/227	124/130	205/208	174/180	263/266	132/138	158/164
YBssA	n0019	163/163	258/288	195/232	136/139	208/208	174/180		135/135	155/164
YBssB	n0019	161/163	258/288	195/232	136/139	208/211	174/180	216/257	135/135	155/164
YBssC	n0019	161/163	258/288	195/232	106/139	208/211	174/180	216/257	135/135	155/158
YBssD	n0019	154/163	258/288	232/232	106/139		174/180	216/216	135/135	155/158
YBssE	n0019	154/163	258/270	232/232	136/139	208/208	174/180	249/257	135/135	155/158
YBssF	n0019	161/163	258/258	232/232	106/139	208/208	177/177	216/216	135/135	155/155
YBssG	n0019	154/163	258/288	232/232	106/139	208/211	174/177	216/257	135/135	155/164
YBssI	n0019	154/163	258/288	195/232	136/139	208/211	174/180	216/257	135/135	155/158
YDgDgW	n0020	154/163	261/273	222/236	133/133	211/214	174/177	255/284	135/135	158/167
DgBssA	n0021	154/161	261/273	236/248	118/133	211/214	174/174	216/284	135/135	167/167
DgBssB	n0021	154/161	261/273	222/236	133/133	202/214	174/177	255/284	135/135	158/167
DgBssC	n0021	154/161	270/273	222/236	133/133	202/214	174/177	255/255	135/135	167/167
DgBssD	n0021	161/161	270/270	236/248	133/133	202/214	174/174	255/284	135/135	167/167
DgBssE	n0021	154/161	270/273	222/236	133/133	211/214	174/177	216/284	135/135	158/167
DgBssF	n0021	154/161	270/273	222/236	133/133	211/214	174/177	255/284	135/135	158/167
DgBssG	n0021	154/163	270/273	222/236	118/133	211/214	174/177	216/284	135/135	158/167
DgBssH	n0021	154/154	273/273	236/236	118/133		174/174	216/237	135/135	158/167
BrRDgW	n0023	163/167	270/270	232/232	118/136	199/208	174/177	216/249	132/135	161/164
BLgssA	n0024	161/161	288/288	195/195	136/139	208/211	174/180	216/216	135/135	155/164
BLgssB	n0024	154/163	258/288	232/232	136/139	208/208	174/180	249/257	135/135	155/164
BLgssC	n0024	154/163	258/270	232/232	106/139	208/208	174/177	216/257	135/135	155/164
BLgssD	n0024	154/163	258/270	195/232	106/139	208/208	174/177	216/257	135/135	155/158
BLgssE	n0024	161/163	270/288	232/247	115/136	208/208	174/180	249/255	135/135	155/161
BLgssF	n0024	154/163	258/270	195/232	136/139	208/208	174/180	249/257	135/135	155/164
BLgssG	n0024	161/163	258/288	195/232	136/139	208/211	174/180	216/257	135/135	155/164
BLgssH	n0024	161/161	258/270	195/232	106/139	208/211	174/177	249/257	135/135	155/158
BLgssI	n0024	154/163	258/270	232/232	106/139	208/211	174/177	249/257	135/135	155/164
BLgssJ	n0024	154/163	258/270	195/232	106/139	208/211	174/177	249/257	135/135	155/164
BLgssK	n0024	161/163	258/270	229/232	106/139	208/211	174/177	216/257	135/135	155/158
BLgssL	n0024		258/258	195/232	136/136	208/211	174/180	216/257	135/135	158/158
BLgssM	n0024	161/163	258/270	232/232	106/139	208/208	177/177		135/135	155/164
BLgssN	n0024	161/163	258/288	232/232	106/139	208/208	174/177	216/257	135/135	155/164
BLgssO	n0024	161/163	258/270	232/232	106/139	208/208	174/180	249/257	135/135	155/158
BLgssP	n0024	161/163	258/288	232/259	106/139	208/211	174/180	249/257	135/135	155/158
BLgssQ	n0024	161/163	258/288	232/232	106/139	208/211	174/177	216/257	135/135	155/164
BLgssR	n0024	161/163	258/270	232/232	106/139	208/211	174/180	249/257	135/135	155/158
LgYLgW	n0025	154/163	270/273		109/139		174/174	240/240	135/135	155/174
RRRW	n0025	154/163	270/273	229/229	136/143	208/211	174/174	216/245	132/135	155/158
BrLgssA	n0028	154/163	273/288	215/215	106/133	208/211	177/177	249/255	135/135	158/158
BrLgssAz	n0028	154/161	270/273	232/232	106/127		180/180		135/135	158/164
BrLgssB	n0028	161/163	273/288	232/242	133/136	205/208	177/180	216/255	135/135	155/164
BrLgssBz	n0028	161/170	270/273	195/227	106/115	205/208	177/177	219/231	135/135	158/158
BrLgssC	n0028	161/163	270/273	232/242	106/133	205/208	174/177	216/255	135/135	155/164
BrLgssCz	n0028	161/163	270/273	232/242	106/133	208/211	177/180	216/255	135/135	155/164
BrLgssD	n0028	154/154	270/270	215/242	130/139	211/211	174/177	245/249	135/135	155/155
BrLgssDz	n0028	154/163	273/288	215/242	106/133	205/208	174/177	216/255	135/135	155/158
BrLgssE	n0028	154/163	270/273	232/242	133/136	205/208	177/180	249/255	135/135	155/164
BrLgssF	n0028	161/163	270/273	232/242	106/133	208/211	174/177	216/255	135/135	155/158
BrLgssG	n0028	161/161	270/270	232/232	127/136	205/208	174/180	216/249	135/135	158/158
RLgssA	n0029	151/161	273/273	229/232	130/139	208/247	174/177	249/255	132/132	155/161
RLgssB	n0029	154/154	258/288	232/242	106/136	202/211	177/180	216/216	135/135	155/158
RLgssC	n0029	154/154	258/270	242/242	106/136	202/211	177/180	216/216	135/135	158/158
RLgssD	n0029	154/154	258/258	232/242	106/136	202/211	174/174	216/216	135/135	155/158
RLgssE	n0029	154/154	258/270	195/242	136/139	202/205	174/177	216/249	135/135	155/158
RLgssF	n0029	154/154	258/288	232/242	106/136	202/211	177/180	216/216	135/135	158/164
RLgssG	n0029	154/154	258/288	195/242	136/139	202/205	177/180	216/216	135/135	158/164
RLgssH	n0029	154/154	258/270	195/242	136/139	202/211	174/177	216/216	135/135	158/158
RLgssI	n0029	154/154	258/288	232/242	136/139	202/211	177/180	216/216	135/135	158/164
RLgssJ	n0029	154/161	258/270	195/242	106/136	202/205	177/180	216/249	135/135	158/164
RLgssK	n0029	154/161	258/270	232/242	106/136	202/211	174/177	216/216	135/135	158/158
RLgssL	n0029	154/154	258/288	242/242	136/139	202/205	177/180	216/216	135/135	158/158
RLgssM	n0029	154/154	258/270	232/242	136/139	202/211	174/177	216/249	135/135	158/158
DgRRW	n0030	161/163	264/270		109/143		174/174	240/266	132/135	155/174
RWLgW	n0030	154/167	261/288	232/261	115/139	211/211	174/174	260/263	135/135	158/174
WBrBW	n0030	161/163	264/270	215/232	136/139	202/211	177/180	219/228	135/138	158/164
YBRW	n0030	154/163	252/270	242/254	112/143	202/202	174/177	234/240	135/135	155/158
YLgssA	n0033	157/161	258/273	229/232	139/143	208/244	174/174	245/257	132/135	155/161
YLgssB	n0033	151/161	258/273	229/235	130/139	208/208	174/174	255/257	132/135	155/161
YLgssC	n0033	157/161	258/273	229/232	139/143	208/208	174/174	255/257	132/135	161/161
YLgssD	n0033	154/157	258/273	229/232	139/143	208/208	174/174	255/257	132/135	161/161
YLgssE	n0033	151/161	258/273	229/232	139/143	208/208	174/174	245/257	132/135	155/161
YLgssF	n0033	151/161	258/273	229/232	130/139	208/208	174/174	245/245	132/135	161/161
YLgssG	n0033	151/161	258/273	229/235	139/143	208/208	174/174	255/257	132/135	161/161
YLgssH	n0033	151/161	258/273	229/232	130/139	208/208	174/180	245/257	132/135	155/161
YLgssI	n0033	157/161	258/273	229/235	139/143	208/208	174/174	255/257	132/135	155/161
YLgssJ	n0033	157/161	258/273	229/235	130/139	208/208	174/180	255/257	132/135	155/161
WDgac034A	n0034	151/161	273/273	235/235	130/139		174/174		132/135	161/161
WDgacA	n0034	151/161	258/273	229/235	130/139	208/208	174/180	255/257	132/135	161/161
WDgacB	n0034	161/173	273/285	195/233	109/146	202/208	177/182	224/243	132/135	155/158
WDgacC	n0034	157/163	258/273	222/257	112/139	202/220	174/174	219/245	135/138	158/164
DgBracA	n0035	157/161	258/273	229/232	139/143	208/208	174/174	255/255	132/135	161/161
DgBracB	n0035	157/161	258/273	229/235	139/143		174/174	245/257	132/135	155/161
DgBracC	n0035	157/161	258/273	229/232	139/143	208/208	174/174	245/257	132/135	155/161
DgBracD	n0035	151/161	258/273	229/235	139/143	208/208	174/180	255/257	132/135	155/161
DgBracE	n0035	157/161			143/143	208/208	174/174		135/135	155/161
DgBracF	n0035	151/161	258/273	229/235	130/139	208/208	174/180	245/257	132/135	161/161
DgBracG	n0035	151/161	258/273	229/232	130/139	208/208	174/180	245/257	132/135	155/161
DgBracH	n0035	157/161	258/273	229/232	130/139	208/208	174/174	245/257	132/135	155/161
DgBracI	n0035	161/173	258/258	257/279	112/153		174/180	245/257	135/135	155/158
DgBracJ	n0035	151/161	258/273	229/235	139/143	208/208	174/174	245/257	132/135	155/161
DgBracK	n0035	161/173	258/258	257/279	112/153		174/174	245/257	132/135	155/174
BrBracA	n0036	151/161	258/273	229/232	130/139		174/180		132/135	155/174
BrBracB	n0036	151/173	258/258	257/279	143/153		174/174	255/257	132/135	155/174
BrBracC	n0036	157/161	258/273	229/235	139/143	208/208	174/174	255/255	132/135	161/161
BrBracD	n0036	157/161	258/273	229/232	139/143	208/208	174/174	245/257	132/135	161/161
BrBracE	n0036	151/161	258/273	229/232	130/139	208/208	174/180	245/257	132/135	161/161
BrBracF	n0036	157/161	258/273	229/232	139/143	208/208	174/174	255/257	132/135	161/161
BrBracG	n0036	157/161	258/273	229/232	130/139	208/208	174/174	255/257	132/135	161/161
BrBracH	n0036	161/173	258/258	232/279	143/153		174/180	245/257	135/135	155/155
BrBracI	n0036	151/161	258/273	229/232	139/143	208/208	174/180	245/257	132/135	155/161
BrBracJ	n0036	157/161	258/273	229/235	139/143	208/208	174/180	255/257	132/135	161/161
BLgfbA	n0041	170/173	264/270	232/279	115/130	205/211	174/177	245/255	132/132	155/158
BLgfbB	n0041	161/170	267/270	242/270	115/130	205/211	174/177	245/255	132/132	155/158
BLgfbC	n0041	161/170	267/267	242/279	115/130		174/177	245/255	132/132	155/158
BLgfbD	n0041	170/173	267/267	232/232	130/133		174/174	245/255	132/132
BLgfbE	n0041	161/161	267/273	232/251	106/106	211/214	174/177	216/228	132/135	158/161
BLgfbF	n0041	170/173	267/270	232/232	115/130	211/211	174/177	228/245	132/141	155/158
BLgfbG	n0041	161/161	264/273	232/251	106/115	211/214	174/177	216/228	132/135	158/161
BLgfbH	n0041	161/170	264/270	232/279	118/130	211/211	174/177	228/245	132/141	155/158
LgLgfbA	n0042	167/167	270/285		127/130	202/208	174/177		132/135	158/174
LgLgfbB	n0042	163/170	270/273	218/259	130/139	202/202	174/177	234/249	132/138	158/158
LgLgfbC	n0042	163/163	261/288		127/139		174/177		132/135	158/158
LgLgfbD	n0042	163/167	270/273	218/259	130/139	202/208	177/177	234/249	132/138	158/164
LgLgfbE	n0042	167/176	270/273	218/222	130/139	205/214	174/177	234/249	132/135	158/158
LgLgfbF	n0042	170/176	270/273	218/242	130/130	202/214	177/177	219/260	132/135	158/174
LgLgfbG	n0042	163/163	273/273		130/139	202/214	177/177	240/240	132/132	164/178
LgLgfbH	n0042	163/163	273/273	218/218	139/139	202/214	177/177	234/234	132/138	158/164
LgLgfbI	n0042	163/170	270/273	218/259	139/139	202/208	174/177	240/249	132/138	158/158
LgLgfbJ	n0042	170/176	270/273	218/242	130/130	202/214	177/177	219/260	132/132	158/174
LgLgfbK	n0042	163/167	270/273	218/218	130/139	202/208	174/177	234/249	135/138	158/164
LgLgfbL	n0042	170/170	270/270	209/222	130/139	214/214		234/249	132/135	158/158
BRBrR	n0043	173/176	273/285	248/248	133/136	205/220	177/177	251/255	132/135	158/158
BrBrRR	n0043	154/163	273/273	209/218	112/139	205/208	174/180	249/255	132/132	158/164
DgWBrR	n0043	154/170	273/279	218/286	112/143	205/208	171/180	249/255	132/132	164/164
RLgRR	n0043
YBLgR	n0043	163/170	270/273	218/286	124/143	205/208	171/177	255/263	132/135
LgBrDgW	n0044	161/163	281/281	195/215	124/127		177/177	228/228	135/135
RY(fb)n47	n0044	154/163	273/279	218/286	112/143	208/214	171/180	249/255	132/141	164/164
RY044A	n0044	154/170	273/279	209/218	112/139	205/208	171/180	249/255	132/132	158/164
RY044B	n0044	154/170	273/273	209/218	112/139	205/208	171/180	249/255	132/132	158/164
RY044C	n0044	154/157	270/270	193/204	139/143	220/235	177/177	255/255	126/126	177/177
RY044D	n0044	154/163	273/279		112/139	208/208	174/174	249/255	132/135	155/164
RY044E	n0044	163/170	270/279	209/218	124/139	208/208	171/174	255/263	132/135	164/170
RY044F	n0044	154/163	273/279	218/286	112/143	208/214	171/180	249/255	132/141	164/164
RY044G	n0044	154/170	273/273	218/286	112/139	205/208	174/180	249/255	132/141	158/164
RY044H	n0044	170/170	270/273	209/218	124/139	208/208	171/177	255/263	132/135	164/164
RY044I	n0044	154/170	273/273	218/286	112/143	205/208	174/180	249/255	132/141	164/164
RY044J	n0044	154/163	273/273	218/286	112/139	208/214	174/180	249/255	132/132	158/164
RY044K	n0044	163/170	270/279	209/218	124/143	205/208	171/171	255/263	132/141	158/164
RY044L	n0044	154/154	243/273	209/218	112/139	205/208	171/180	255/255	132/141	164/164
RY044M	n0044	154/163	273/279	218/286	112/143	208/214	171/180	249/255	132/132	164/164
BrYBrR	n0045	154/154	273/279	218/218	112/143	208/214	174/180	249/249	132/132	158/164
LgLgBR	n0045	161/161	246/285	209/236	130/139	205/223	174/177	240/240	135/135	155/158
RWRR	n0045	154/161	261/285	235/236	130/139	205/223	174/177	228/251	135/135	155/158
YBDgR	n0045	154/170	273/279	209/218	112/143	205/208	171/180	249/255	132/132	164/164
BrWWR	n0047	154/163	273/279	209/218	112/143	205/208	174/180	249/255	132/132	158/164
DgBYR	n0047	161/163	270/273	248/270	106/139	205/205	177/177	210/216	138/141	158/164
RRWR	n0047	154/163	273/279	218/286	112/143	205/208	174/180	249/255	132/141	164/164
WDgWR	n0047	154/170	273/279	209/218	112/139	208/214	171/180	249/255	132/141	164/164
YDgBR	n0047	154/161	267/270	232/248	109/124	205/220	174/177	237/240	132/135	155/155
BY(fb)n47	n0048	163/170	270/279	218/286	124/139	205/208	171/177	255/263	132/135	158/164
BY048A	n0048	163/170	270/279	218/286	124/139	208/208	171/177	255/263	132/135	158/164
BY048B	n0048	154/170	273/273	209/218	112/139	208/214	174/180	249/255	132/132	158/164
BY048C	n0048	154/170	273/279	209/218	112/143	205/208	171/180	249/255	132/141	164/164
BY048D	n0048	154/163	273/279		112/139	205/208	174/180	249/255	132/141	158/164
BY048E	n0048	170/170	270/273	209/218	124/143	205/208	171/177	255/263	132/135	158/164
BY048F	n0048	170/170	270/279	209/218	124/143	208/208	171/174	255/263	132/135	158/164
BY048G	n0048	154/163	273/273	218/286	112/143	205/208	171/180	249/255	132/141	158/164
BY048H	n0048	163/170	270/279	218/286	124/143	205/208	171/174	255/263	132/135	164/164
BY048I	n0048	163/170	270/279	218/286	124/139	205/208	171/174	255/263	132/135	164/164
BY048J	n0048	163/170	270/273	209/218	124/143	208/208	171/174	255/263	132/141	164/164
BY048K	n0048	170/170	270/279	218/286	124/143	205/208	171/174	255/263	132/135	164/164
BY048L	n0048	163/170	270/279	218/286	124/143	205/208	171/177	255/263	132/135	164/164
BY048M	n0048	154/163	273/273	218/286	112/143	205/208	174/180	249/255	132/132	158/164
BY048N	n0048	170/170	270/273	209/218	124/139	208/208	171/177	255/263	132/141	164/164
BY048O	n0048	154/163	273/279	209/218	112/143		171/180	249/255	132/141	158/164
BYfbA	n0048	154/163	273/273	209/218	112/139	208/214	171/180	249/255	132/141	158/164
BYfbB	n0048	163/170	270/279	209/218	124/143		171/177	255/263	132/135	158/164
BYfbC	n0048	170/170	279/279	218/286	124/143		171/177		132/141	164/164
BYfbD	n0048	170/170	270/279	209/218	124/143	208/208	171/177	255/263	132/141	164/164
BYfbE	n0048	163/170	270/273	209/218	124/143	205/208	171/177	255/263	132/135	158/164
BYfbF	n0048	154/170	273/273	218/286	112/143	208/214	174/180	249/255	132/141	164/164
BYfbG	n0048	163/170	270/273	209/218	124/139	208/208	171/177	255/263	132/141	158/164
BYfbH	n0048	163/170	270/279	218/286	124/139	205/208	171/177	255/263	132/135	158/164
WLgYR	n0049	161/173	270/273	270/270	136/139	214/214	177/177	216/255	135/141	155/177
YBRR	n0049	161/173	270/270	270/270	136/139	205/214	174/177		135/141	155/155
WY(fb)n53	n0050	161/173	270/273	233/233	136/139	205/214	177/177	255/255	135/135	155/158
WY050A	n0050	161/173	270/273	233/233	139/139	214/214	174/177	216/255	135/135	155/155
WY050B	n0050	161/173	270/273	233/233	136/139	205/214	177/177	255/255	135/135	155/158
WY050C	n0050	161/173	270/273	233/233	139/139	214/214	174/177	216/255	135/135	155/158
WY050D	n0050	161/173	273/273		136/139	214/214	174/177	255/255	135/141	158/158
WY050E	n0050	161/173	270/273	233/233	139/139	205/214	177/177	216/255	135/141	155/158
WY050F	n0050	161/173	270/273	232/270	136/139	214/214	177/177	216/255	135/135	155/158
WY050G	n0050	161/173	270/273	270/270	136/139	205/214	177/177	255/255	135/141	155/155
WY050H	n0050	161/173	270/273	233/233	139/139	205/214	174/177	216/255	135/141	155/158
BrBrBR	n0051	128/154	270/270	227/259	106/136	211/244	177/177	216/263	135/138	155/161
BWBrR	n0051	128/161	270/270	227/259	106/136	205/211	177/177	216/263	135/138	155/158
LgWWR	n0051	128/161	270/273	259/259	106/136	205/211	177/177	216/255	138/141	155/161
RDgYR	n0051	128/128	270/270	259/259	106/136	205/211	177/177	216/263	135/138	155/158
WLgLgR	n0051	128/154	270/273	227/259	106/136	205/211	177/177	216/263	138/141	155/161
WRYR	n0051	128/154	270/270	227/259	106/136	211/244	177/177	216/255	138/138	155/158
YBBrR	n0051	128/154	270/273	259/259	106/136	205/205	177/177		135/138	158/158
BrYBR	n0053	161/173	270/273	267/267	139/139	205/214	174/177	255/255	135/135	155/158
DgLgLgR	n0053	161/173	270/273	233/244	136/139	205/214	177/177	216/255	135/141	155/158
RRLgR	n0053	163/163	273/273		127/139	214/214	174/174		132/135	164/174
WLgRR	n0053		270/273	270/270	139/139	214/214	177/177	216/216	135/141	155/155
YBrYR	n0053	161/173	270/270	270/270	136/139	214/214	177/177	216/255	135/141	155/158
LgY054A	n0054	161/163	270/270	212/242	136/143	205/220	174/177	219/228	135/135	155/164
LgY054B	n0054	154/163	270/270	212/242	136/143	214/220	174/177	216/228	135/135	155/164
LgY054C	n0054	161/163	270/270	242/242	112/143	205/220	174/177	219/228	132/135	155/164
LgY054D	n0054	161/163	273/273	242/242	112/143	205/220	174/177	216/228	132/135	155/164
LgY054E	n0054	154/163	273/273	212/242	136/143	205/220	171/177	219/228	132/135	155/164
LgY054F	n0054	161/163	273/273	212/242	136/143	205/220	171/177	216/228	132/135
LgY054G	n0054	161/163	270/270	212/242	112/143	214/220	174/177	216/228	132/135	155/164
LgY054H	n0054	161/163	273/273	242/242	136/143	205/220	171/177	216/228	132/135	155/164
LgY054I	n0054	154/163	273/273	242/242	112/143	214/220	171/177	219/228	135/135	155/164
LgY054J	n0054	154/163	273/273	242/242	136/143	214/220	174/177	219/228	135/135	155/164
LgY054K	n0054	154/163	273/273	242/242	136/143	205/220	171/177	216/228	132/135	155/164
LgY054L	n0054	154/163	270/270	212/242	112/143	205/220	174/177	219/228	132/135	155/164
LgY054M	n0054	161/163	270/270	212/242	136/143	205/220	174/177	216/228	135/135	155/164
LgY054N	n0054	161/163	270/270	212/242	112/143	205/220	171/177	216/228	132/135	155/164
LgY054O	n0054	161/163	270/270	212/242	136/143	214/220	171/177	216/228	135/135	155/164
LgY054P	n0054	154/163	273/273	212/242	136/143	214/220	174/177	219/228	135/135	155/164
LgY054Q	n0054	161/163	273/273	242/242	136/143	214/220	174/177	216/228	135/135	155/164
LgY054R	n0054	154/167	270/285	235/259	112/112	208/208	174/177	240/243	135/138	158/158
LgY054S	n0054	154/163	273/273	242/242	136/143	205/220	171/177	219/228	135/135	155/164
WR055A	n0055	161/167	273/285	235/259	112/112	208/208	171/177	240/243	135/138	158/158
WR055B	n0055	154/167	270/285	235/259	112/112	205/208	171/177	240/243	135/138	158/164
WR055C	n0055	154/167	273/285	235/259	112/136	208/208	171/177	240/243	135/138	158/158
WR055D	n0055	161/167	273/285	235/259	112/136	208/208	171/177	240/243	132/138	158/164
WR055E	n0055	173/182	258/270	227/251	127/130	202/211	174/177	216/284	132/138	158/158
WR055F	n0055	161/167	270/285	212/235	112/112	205/208	174/177	240/243	135/138	158/158
WR055G	n0055	154/167	273/285	212/235	112/112	205/208	171/177	216/243	132/138	158/164
WR055H	n0055	161/167	273/285	212/235	112/112	208/208	174/177	216/243	135/138	158/158
WR055I	n0055	161/167	270/285	235/259	112/136	205/208	174/177	240/243	135/138	158/158
WR055J	n0055	161/167	273/285	235/259	112/112	208/208	171/177	216/243	135/138	158/164
WR055K	n0055	161/167	273/285	235/259	112/112	208/208	171/177	240/243	132/138	158/164
WR055L	n0055	161/167	270/285	235/259	112/112	205/208	174/177	240/243	135/138	158/158
WR055M	n0055	161/167	270/285	235/259	112/112	205/208	174/177	216/243	132/138	158/158
DgR058A	n0058	154/170	273/288	218/233	139/156	214/214	177/180	219/255	132/132	158/161
DgR058B	n0058	154/161	273/285	218/233	118/139	208/208	174/174	234/240	132/141	158/158
DgR058C	n0058	161/161	270/288			214/214	174/177	240/240	132/135	158/174
DgR058D	n0058	167/170	270/273	220/259	115/139	205/214	177/177	234/263	132/144	155/158
BDgBR	n0059	163/163	258/261	232/248	127/136	208/214	174/177	249/255	132/135	158/164
BrLgBrR	n0059	154/173	273/285	245/248	133/136	205/220	177/177	251/255	132/135	155/158
BWBR	n0059	163/163	261/270	232/248	127/136	208/214	177/177	249/255	132/135	155/158
DgRLgR	n0059	163/163	258/261	232/248	127/130	208/214	177/177	216/249	135/135	155/158
LgBWR	n0059	154/176	270/273	218/279	133/143	202/205	166/171	251/251	132/138	155/158
RBrDgR	n0059		261/270	218/222	106/146	220/220	177/177	255/257	132/132	158/158
WDgLgR	n0059	163/163	261/270	232/248	127/130	205/208	177/177	216/249	132/135	155/158
BrDgWR	n0060	173/176	270/285	218/248	118/136	205/220	177/177	251/255	132/135	155/158
BRRR	n0060	154/173	270/285	218/248	133/136	205/220	177/177	216/251	132/135	158/158
DgWDgR	n0060	154/173	273/285	248/248	118/136	202/205	177/177	216/251	132/135	155/158
LgBrBR	n0060	173/176	270/285	248/248	118/136	205/220	177/177	251/255	132/135	158/158
RDgLgR	n0060	173/176	273/285	248/248	133/136	205/220	177/177	251/255	132/135	155/158
WBBrR	n0060	154/173	270/285	218/248	118/136	202/205	177/177	216/251	132/135	155/158
YLgWR	n0060	173/173	285/285		133/136		177/177	251/251	135/135
BrBRR	n0061	154/170	273/273	218/218	112/143	205/208	174/180	249/255	132/132	158/164
BBrDgR	n0062	161/163	270/270	215/263	149/149	208/208	177/177	255/255	132/132	161/174
DgWBR	n0062	154/163	273/273	227/242	127/146		174/174	216/237	132/132	161/161
RLgDgW	n0062	161/176	270/273	215/218	127/133	202/208	177/177	216/257	132/132	158/158
WLgWR	n0062	163/163	270/288	209/253	136/146	205/208	174/177	240/257	132/135	155/158
YRYR	n0062	154/163	273/288	242/253	127/146	205/211	174/174	216/237	132/135	158/161
BrDgac064A	n0064	154/163	273/288	218/253	121/139	205/208	174/177	255/257	132/135	158/164
BrDgac064B	n0064	163/163	273/288	218/277	139/146	205/208	174/177	255/257	135/135	158/164
BrDgac064C	n0064	163/182	261/270	215/235	127/139	205/208	177/177	228/245	138/138	158/178
BrLgDgW	n0065	163/163	270/288		127/143		174/177	240/240	132/135	164/174
LgBrWW	n0065	154/154	285/285		139/139	205/208	177/177		132/132	158/158
RYRW	n0065	154/170	264/273	257/279	127/139	205/208	174/177	219/255	132/141	158/158
WYDgW	n0066	154/167	270/273	218/227	109/139	208/211	174/180	251/257	132/132	155/164
WBrac067A	n0067	161/173	261/261	261/261	127/133	202/202	174/174		132/141	161/167
WBrac067B	n0067	157/161	261/281	257/274	127/133	202/202	174/177	255/263	132/141	161/167
WBrac067C	n0067	154/170	267/273	222/263	130/130	205/208	174/177	245/251	135/138	158/158
WBrac067D	n0067	167/173	270/285	207/239	112/118	205/208	177/177	245/245	132/138	158/158
WBrac067E	n0067	161/161	273/276	232/232	130/133	202/220	174/177	249/249	135/135	155/158
WBrfbA	n0075	161/163	261/273	248/248	127/146	202/205	174/177	228/228	132/135	158/161
WBrfbB	n0075	161/163	270/270	259/261	109/146	205/205	174/174		132/132	174/174
WBrfbC	n0075	161/163	261/273	207/248	127/146	205/205	174/177	228/257	132/135	158/161
WBrfbD	n0075	161/163	261/273	245/248	127/133	202/205	174/177	228/257	135/135	158/158
WBrfbE	n0075	161/163	273/279	207/248	127/146	205/205	174/177	228/228	132/135	158/161
WBrfbF	n0075	161/163	261/273	207/248	127/146	205/205	174/177	228/228	132/135	158/161
WBrfbG	n0075	163/173	273/279	245/248	127/146	202/205	174/177	228/228	135/135	158/161
WBrfbH	n0075	161/163	261/273	207/248	127/133	205/205	174/177	228/257	132/135	158/161
WBrfbI	n0075	163/173	261/273	245/248	127/133		174/177	228/257	135/135	158/164
WBrfbJ	n0075	163/173	261/273	245/248	127/133	205/205	174/177	228/257	132/135	158/158
BrBBrR	n0076	154/161	270/270	227/229	124/143	205/220	171/177	216/216	132/135	155/161
BYBR	n0076	154/161	285/285	227/229	133/143	205/220	177/177	216/228	132/135	161/177
DgYDgR	n0076	154/161	285/285	229/229	124/143	214/220	177/177	251/251	132/135	155/167
RRYR	n0076	154/161	270/270	227/229	133/143	205/220	171/177	216/216	132/135	155/167
YWRR	n0076	154/161	270/270	227/229	133/143	205/220	177/177	251/251	132/135	155/167
BBBPi	n0078	161/182	270/270	232/232	106/127		177/177		132/132
BBrBrW	n0078	167/167	270/270	224/224	109/153	208/208	174/174	255/263	135/135	161/164
YYWW	n0078		270/270	224/227	109/153	202/214	174/174	255/263	135/135	161/164
BBrRR	n0079	161/173	270/273		124/124	208/211	174/177	231/243	132/135	155/158
BrDgYR	n0079	161/167	273/288	218/257	124/133	208/208	177/177	216/251	132/135	155/158
DgRWR	n0079	161/173	270/270	235/257	124/124	205/211	174/177	231/243	132/135	158/161
LgWLgR	n0079	161/173	270/270	235/257	124/124	211/211	174/177	251/251	135/135	155/158
RBrYR	n0079	161/173	270/285		124/124	208/211	174/177	243/251	132/135	158/158
RLgWR	n0079	154/154	258/267	195/195	136/139	202/211	177/180	216/249	135/135	158/158
WWBR	n0079	161/163	261/270	218/248	133/139	208/220	177/177	255/260	132/132	158/161
YYBrR	n0079	161/161	270/270	235/257	124/124	208/211	174/177	243/251	135/135	155/158
BBBrR	n0080	154/154	279/279	251/259	139/139	208/208	174/177	245/245	135/135	155/155
BrWLgR	n0080	154/161	279/279	218/259	136/139	208/211	174/177	245/245	135/135	155/155
DgBrWR	n0080	161/161	279/279	218/259	136/139	208/211	174/177	245/245		174/174
LgRBR	n0080	154/161	279/279	218/259	136/139	208/211	174/177	245/255	135/135	174/174
RYWR	n0080	154/161	279/279	232/259	139/139	208/208	174/177	243/245	135/135	155/155
WRRR	n0080	154/161	279/288	218/259	136/139	208/208	174/177	245/255	135/135	174/174
YDgYR	n0080	154/161	279/279	232/259	136/139	208/208	174/177	245/255	135/135	174/174
BBRR	n0081	161/167	261/264	233/235	112/124	208/214	174/177	216/240	135/141	155/158
BLgYR	n0081	163/163	261/261		112/139	214/220	177/177	228/228	135/135	158/174
BrBrBrR	n0081	161/161	258/261	235/235	115/133	205/208	177/180	216/216	132/138	155/158
DgYWR	n0081	161/161	258/261	229/232	115/133	205/208	174/180	216/260	135/138	155/158
LgYYR	n0081	161/161	258/270	229/232	112/133	208/214	174/180	216/216	135/138	155/158
RBrLgR	n0081	161/163	270/270	229/235	112/139	214/220	177/177	216/228	132/132	155/174
WYBR	n0081	163/163			112/139	205/205	177/177	228/255	132/132	155/155
YDgBrR	n0081	161/167	264/270	227/233	112/112	205/208	174/177	216/240	135/141	155/158
YWYR	n0081	163/163	261/270		115/139	208/220	174/177	216/216	132/132	155/158
BrRBR	n0082	163/176	270/285	235/242	112/130	202/220	177/177	249/251	132/138	155/158
BYWR	n0082	167/176	270/270		112/130	202/208	174/177	240/251	135/135	155/155
LgDgYR	n0082	163/176	267/285	242/242	124/130	202/220	177/177	249/251	132/138	155/155
RBrRR	n0082	163/176	270/285	235/242	124/130	202/220	174/177	249/251	132/138	155/158
RDgfbA	n0082	163/176	270/285	222/242	112/130	202/208	177/177	249/251	132/138	155/158
RDgfbB	n0082	161/176	270/285	235/242	124/130	202/220	177/177	249/251	132/138	155/158
RDgfbC	n0082	163/176	267/285	222/242	124/130	202/208	177/177	249/251	135/138	155/155
RDgfbD	n0082	163/167	267/288	232/232	118/118	202/214	174/174	234/240	132/132	155/164
WBLgR	n0082	161/176	270/285	235/242	124/130	202/220	174/177	249/251	132/138	155/155
RWfbA	n0084	167/167	258/285	227/235	112/130	208/211	177/177	216/243	135/138	158/164
RWfbAz	n0084	154/167	285/285	227/235	112/130		174/177		132/138
RWfbB	n0084	161/170	261/270	222/239	112/146	202/211	177/177	216/255	132/135	155/155
RWfbBz	n0084	154/167	270/273	235/259	115/130	208/208	171/174	216/249	132/135	158/158
RWfbC	n0084	161/170	261/273	222/239	124/146	202/211	171/177	216/255	132/135	155/155
RWfbD	n0084	170/170	261/273	233/239	112/146	202/211	171/177	216/255	132/135	155/155
RWfbE	n0084	154/167	258/285	233/235	112/124	208/208	177/177	216/243	132/138	158/164
LgBfbA	n0086	154/161	273/273	218/232	127/139		177/177	216/216	132/132	155/174
LgBfbB	n0086	161/161	258/270	232/235	115/133	205/208	174/180	216/216	135/138	155/158
LgBfbC	n0086	161/163	261/261	229/235	115/139	214/220	174/177	228/255	132/132	155/174
LgBfbD	n0086	161/167	261/264	227/233	112/112	208/214	174/177	240/255	135/141	155/158
LgBfbE	n0086	161/163	270/270	210/227	112/139	214/220	174/177	216/228	132/135	155/174
LgBfbF	n0086	161/167	273/285	215/248	115/133	202/208	177/177	251/284	126/135	158/161
LgBfbG	n0086	161/161	258/258	232/235	115/115	208/208	177/180	216/216	132/135	155/155
LgBfbH	n0086	161/163	261/261	229/235	115/139	205/220	174/177	228/255	132/135	155/174
LgBfbI	n0086	161/161	261/264	235/265	115/118	211/214	174/177	216/257	132/135	158/167
LgBfbJ	n0086	161/163	270/270	229/229	112/139	214/220	174/177	216/228	132/135	158/174
LgBfbK	n0086	163/163	261/261	235/235	115/139	214/220	174/177	255/255	132/135	158/174
BLgRR	n0087	161/167	258/288	218/277	124/133	208/208	177/177	216/251	135/135	158/158
WBrWW	n0087	161/161	258/270	229/232	112/133	208/214	177/180	216/216	132/138	155/158
BBBrW	n0090	163/163		235/235	112/130	202/202	177/177	251/251	135/138	155/155
RDgRR	n0090	163/176	270/285	222/242	112/130	202/220	174/177	249/251	132/138	155/155
YBBR	n0090	163/163		242/242	124/127	202/220	177/177	249/251	132/138	158/158
BrBrWR	n0094	170/170	285/285	232/232	133/146	208/208	174/174	216/251	135/141	158/174
BYRR	n0094	170/170	285/285	232/267	127/133	202/208	174/174	216/251	135/141	158/158
LgBBR	n0094	170/170	285/285	232/232	133/146	208/208	174/174	216/251	135/141	158/174
WWRR	n0094	163/170	285/285	232/267	127/133	202/208	174/174	216/251	135/141	158/158
YWfbA	n0096	163/176	270/285	235/242	112/130	202/208	174/177	249/251	135/138	155/155
YWfbAz	n0096	163/176	270/285	235/242	112/130	202/220	177/177	249/251	132/138	155/155
YWfbB	n0096	163/176	270/285	235/242	112/130	202/220	174/177	249/251	135/138	155/158
YWfbC	n0096	163/176	267/285	222/242	124/130	202/220	177/177	249/251	132/138	155/158
YWfbD	n0096	161/176	270/285	235/242	124/130	202/220	174/177	249/251	132/138	155/158
YBrLgR	n0097	161/176	267/285	235/242	112/130	202/220	177/177	249/251	132/138	155/155
BWWR	n0098	161/163	249/267	222/239	124/133	205/208	171/174	249/251	132/138	158/161
RLgLgR	n0098	157/161	249/267	222/239	112/133	205/220	174/177	216/251	132/138	158/161
WBBR	n0098	161/163	249/270	235/239	112/133	205/208	174/177	216/251	132/138	158/161
YRDgR	n0098	165/170	285/285	232/232	133/133		174/174		135/141
LgW(fb)n98	n0099	161/161	249/270		112/133	205/220	174/177		135/138	158/161
LgWfbA	n0099	161/161	249/267	235/239	112/133	205/220	171/174	249/251	132/138	158/161
LgWfbB	n0099	161/161	249/270	235/239	112/133	205/220	171/174	249/251	135/138	158/161
LgWfbC	n0099	161/161	249/270	235/239	112/133	205/220	174/177	249/251	135/138	158/161
LgWfbD	n0099	163/170	270/285	232/232	133/146	208/208	174/174	216/251	135/141	158/158
LgWfbE	n0099	161/161	249/270	235/239	124/133	205/208	171/174	216/251	132/138	158/161
LgWfbF	n0099	170/170	285/285	232/232	127/133	202/208	174/174	216/251	135/141	158/158
LgWfbG	n0099	161/163	249/267	235/239	112/133	205/208	174/177	216/251	132/138	161/161
LgWfbH	n0099	161/161	249/270	222/239	112/133		174/177		135/138
LgWfbI	n0099	161/163	249/270	222/239	124/133	205/208	174/177	249/251	135/138	161/161
BrW101A	n0101	163/163	270/285	235/242	112/130	202/208	177/177	249/251	135/138	155/158
BrW101B	n0101	163/176	267/285	235/242	124/130	202/208	177/177	249/251	135/138	155/177
BrW101C	n0101	161/176	270/285	235/242	124/130	202/208	174/177	249/251	135/138	155/158
BBrYR	n0102	161/163	249/270	235/239	124/133	205/220	174/177	249/251	132/138	158/161
DgRBrR	n0102	163/167	270/270		109/143	205/208	174/177		132/135	155/161
RBRR	n0102	161/163	249/270	222/239	124/133	205/220	174/177	249/251	135/138	158/161
WWLgR	n0102	161/176	270/270	218/224	124/130	205/208	174/177	240/240	132/135	158/164
DgWLgR	n0103	161/163	249/270	235/239	124/133	205/208	171/174	249/251	135/138	158/161
DgWfbA	n0104	170/173	267/273	215/257	124/130	208/208	171/177	240/257	135/135	158/174
DgWfbAz	n0104	170/173	267/273	257/283	124/130	208/208	171/177	240/243	135/135	158/167
DgWfbB	n0104	170/173	267/273	215/257	124/130	208/208	171/177	240/243	132/135	158/167
DgWfbBz	n0104	170/173	258/273	215/257	124/127	205/208	171/177	240/243	132/135	158/167
DgWfbC	n0104	163/173	267/273	257/283	124/127	205/208	177/177	240/257	132/135	158/167
DgWfbCz	n0104	170/173	267/273	257/257	124/130	205/208	166/171	240/243	135/135	158/167
DgWfbD	n0104	170/173	258/273	215/257	124/130	208/208	171/177	240/257	135/135	158/174
DgWfbDz	n0104	163/173	267/273	215/215	124/127	208/208	171/177	240/257	135/135	158/174
DgWfbE	n0104	170/173	258/273		124/127	208/208	171/177	240/243	132/135	158/174
DgWfbEz	n0104	163/173	258/273	215/257	124/127	208/208	177/177	240/243	135/135	158/174
DgWfbF	n0104	170/173	258/273	257/283	124/127	208/208	177/177	240/257	135/135	158/167
DgWfbG	n0104	163/173	267/273	257/283	124/127	205/208	177/177	240/257	135/135	158/167
DgWfbH	n0104	163/173	258/273	215/257	124/130	205/208	171/177	240/257	132/135	158/167
DgWfbI	n0104	170/173	258/273	257/283	124/127	205/208	171/177	240/257	135/135	158/174
DgWfbJ	n0104	163/173	267/273	215/257	124/130	208/208	171/177	240/243	135/135	158/167
DgWfbK	n0104	163/173	258/273	257/283	124/130	208/208	171/177	240/243	135/135	158/174
DgWfbL	n0104	163/173	258/273	215/257	124/127	205/208	177/177	240/243	135/135	158/174
DgWfbM	n0104	170/173	267/273	215/215	124/130	208/208	171/177	240/257	132/135	158/174
DgWfbN	n0104	170/173	267/273	257/283	124/130	208/208	177/177	240/243	132/135	158/174
DgWfbO	n0104	170/173	258/273	215/257	124/130	205/208	171/177	240/257	135/135	158/174
DgWfbP	n0104	170/173	267/273	257/283	124/127	208/208	177/177	240/257	132/135	158/167
DgWfbQ	n0104	170/173	258/273	215/257	124/130	205/208	171/177	240/243	132/135	158/174
DgWfbR	n0104	170/173	258/273	257/283	124/127	205/208	171/177	240/243	135/135	158/167
BrBfbA	n0105	163/173	258/273	257/283	124/130	205/208	171/177	240/243	132/135	158/167
BrBfbAz	n0105	163/173	267/273	257/283	124/127	205/208	171/177	240/257	132/135	158/174
BrBfbB	n0105	170/173	273/273	215/257	124/130	208/208	177/177	257/257	132/135	158/167
BrBfbBz	n0105	170/173	258/273	257/283	124/127	208/208	171/177	240/257	135/135	158/174
BrBfbC	n0105	163/173	267/273	215/257	124/130	205/208	177/177	240/257	132/135	158/174
BrBfbD	n0105	163/173	267/273	257/257	124/127	208/208	171/177	240/243	135/135	158/174
BrBfbE	n0105	163/173	267/273	257/283	124/130	208/208	177/177	240/243	132/135	158/167
RBfbA	n0106	163/170	258/273	218/218	130/146	208/208	174/177	219/243	132/138	161/161
RBfbB	n0106	163/170	261/267	218/283	146/146	205/211	171/174	224/243	132/132	164/167
RBfbC	n0106	163/163	261/267	218/283	146/146	205/211	171/174	224/243	132/132	164/167
RBfbD	n0106	163/170	261/267	218/283	127/146	205/211	174/177	224/255	132/135	161/164
RBfbE	n0106	163/163	258/261	218/283	127/146	208/211	171/174	224/255	132/135	164/167
RBfbF	n0106	163/163	267/267	218/283	127/146	208/211	171/174	224/243	132/132	164/167
DgBWW	n0118	173/173	261/273	203/227	112/112	208/208	180/180	249/255	135/135	155/158
DgYBrW	n0118	163/173	264/270	242/251	115/118	205/211	174/177	255/257	132/141	158/164
WBrYW	n0118	161/167	270/270	242/242	115/143	205/205	174/174	243/257	132/132	158/158
DgRssA	n0119	167/167	270/270	224/224	112/112	202/214	177/180	255/293	135/135	161/164
DgRssB	n0119	154/167	285/285		109/112	205/223	174/180		132/135	155/161
DgRssC	n0119	157/170	270/270	224/279	112/127	202/211	177/180	224/255	135/135	158/161
DgRssD	n0119	163/170	270/270	215/279	118/127	202/214	177/180	224/255	135/135	158/161
DgRssE	n0119	163/170	270/270	224/279	118/127	202/211	174/180	255/293	135/135	158/161
DgRssF	n0119	157/170	270/270	224/279	118/127	202/214	177/180	224/255	135/141	161/164
DgRssG	n0119	163/170	270/270	224/279	112/127	202/211	177/180	255/293	135/141	161/164
DgRssH	n0119	157/161	270/270	215/232	106/133	211/211	174/177		135/135	158/158
DgRssI	n0119	163/170	270/270	224/279	112/127	202/214	174/180	224/255	135/141	158/161
DgRssJ	n0119	157/161	270/270	215/232	106/133	211/211	174/177	224/245	135/135	158/161
DgRssK	n0119	157/170	270/270	224/279	112/127	202/211	174/180	224/293	135/141	161/164
DgRssL	n0119	170/170	270/270	224/224	112/127	202/214	174/180	255/293	135/135	161/164
DgRssM	n0119	163/170	270/270	215/279	112/127	202/211	177/180	224/255	135/135	161/164
DgRssN	n0119	157/161	270/270	222/232	106/133	211/211	174/177	224/245	135/135	158/158
DgRssO	n0119	163/170	270/270	215/270	112/127	202/211	174/180	224/255	135/141	158/161
DgRssP	n0119	157/170	270/270	224/279	118/127	202/214	174/180	255/293	135/135	158/161
DgRssQ	n0119	157/161	270/270	222/232	106/133	211/211	174/177	224/245	135/141	158/158
DgRssR	n0119	163/170	270/270	224/279	118/127	202/214	174/180	224/255	135/141	158/161
WB120A	n0120	170/197	261/273	215/247	127/133	208/208	177/177	257/284	135/135	155/161
WB120B	n0120	170/197	273/285	215/247	127/139	205/208	177/177	257/284	132/135	155/164
WB120C	n0120	170/197	273/285	215/247	127/139	205/208	177/177	257/284	132/135	155/164
WB120D	n0120	161/197	261/273	215/247	127/133	205/211	177/177	255/284	135/135	155/161
WB120E	n0120	161/197	261/273	215/247	127/133	205/211	177/177	255/284	132/135	155/161
WB120F	n0120	161/197	261/273	215/247	127/139	205/211	177/177	257/284	132/135	155/164
WB120G	n0120	167/170	273/285	215/247	127/139	205/208	177/177	255/284	135/135	155/161
BYBrW	n0121	157/170	285/285	209/215	133/136	205/211	177/177	251/257	132/135	158/164
LgBssA	n0123	161/167	261/270	218/219	112/146	208/211	174/177	240/255	132/135	155/158
LgBssB	n0123	161/167	258/261	218/219	112/146	208/211	171/177	216/219	132/135	158/158
LgBssC	n0123	161/163	261/270	218/218	121/146	208/211	174/177	240/255	132/135	158/164
LgBssD	n0123	161/163	258/261	218/218	112/146	208/211	171/177	240/255	132/132	158/164
LgBssE	n0123	161/167	258/261	218/218	112/146	208/211	174/177	240/255	132/132	158/158
LgBssF	n0123	161/167	258/261	218/218	121/146		171/177	240/255	132/132	158/164
LgBssG	n0123	163/163	270/273	235/235	130/146	205/211	174/174	251/255	132/132	155/164
LgBssH	n0123	161/163	261/270	218/218	112/146	208/211	171/177	216/255	132/135	158/164
LgBssI	n0123	161/167	261/270	218/261	112/146		174/177		132/132	158/164
LgBssJ	n0123	161/167	261/270	218/218	112/146	208/211	174/177	216/255	132/135	158/158
LgBssK	n0123	161/167	258/261	218/218	121/146	208/211	171/177	216/255	132/135	158/164
LgBssL	n0123	161/167	261/270	218/218	121/146	208/211	171/177	255/255	132/135	158/158
LgBssM	n0123	161/163	267/270	218/218	121/146	208/211	171/177	216/255	132/132	158/164
LgBssN	n0123	163/163	261/273	218/235	130/146	205/205	174/174	251/255	132/132	155/164
LgBssO	n0123	161/163	258/261	218/219	112/146	208/211	171/177	240/255	132/132	158/158
LgLgssA	n0126	161/163	273/288	215/242	106/133	208/211	174/177	249/255	135/135	155/158
LgLgssAz	n0126	154/163	270/273	232/242	106/133	208/211	174/177	216/255	135/135	155/164
LgLgssB	n0126	154/161	270/273	232/232	106/127	205/208	174/180	216/249	135/135	158/158
LgLgssBz	n0126	154/161	270/273	215/232	106/127	208/211	180/180	216/249	135/135	158/164
LgLgssC	n0126	154/163	273/288	232/242	106/133	208/211	174/177	249/255	135/135	155/158
LgLgssCz	n0126	161/161	270/270	215/232	106/127	208/211	180/180	216/249	135/135	158/158
LgLgssD	n0126		273/273	195/227	115/136	208/211	177/177	219/231	135/135	158/164
LgLgssE	n0126	154/163	270/273	232/242	133/136	205/208	174/177	249/255	135/135	155/158
LgLgssF	n0126	154/163	270/273	232/242	133/136	205/208	177/180	249/255	135/135	155/164
LgLgssG	n0126	163/163	270/288	227/227	127/139	208/208	174/177		132/135	155/164
LgLgssH	n0126	161/170	270/273	227/232	115/136	208/211	177/180	219/231	135/135	158/164
YRLgW	n0127	170/170	270/270	232/286	127/143	205/208	174/177	255/293	132/141	158/158
WLgssA	n0128	161/170	270/270	232/286	127/143	205/214	174/177	255/293	132/141	158/158
WLgssB	n0128	167/170	258/258	232/286	127/143	205/208	174/177	240/293	132/141	158/158
WLgssC	n0128	167/170	258/270	279/286	127/130	205/214	174/177	255/293	132/135	158/158
WLgssD	n0128	167/170	258/270	279/286	127/130	205/208	174/177	240/293	132/141	158/158
WLgssE	n0128	167/170	258/270	279/286	127/130	205/208	174/177	240/293	132/141	158/158
WLgssF	n0128	161/170	258/270	279/286	127/130	205/208	174/177	255/293	132/135	158/158
WLgssG	n0128	167/170	258/270	279/286	127/127	205/208	174/177	240/293	132/141	158/158
WLgssH	n0128	167/170	270/270	279/286	127/143	205/214	177/177	255/293	132/141	158/158
WLgssI	n0128	161/170	270/270	286/286	127/143	205/214	174/177	255/293	132/135	158/158
BrYDgW	n0130	167/170	270/285	220/239	112/143	199/208	174/174	243/243	132/138
DgRBrW	n0130	167/167	270/288	236/239	112/143	199/208	174/180	243/251	132/141	158/164
RBrBrW	n0130	161/163	258/258	215/242	112/136	202/205	177/177	257/257	132/135	158/158
RRBW	n0130	167/167	270/285	236/239	112/143	199/205	174/174	216/243	132/141	158/158
WLgWW	n0130	163/167	270/288	236/236	112/112	199/205	174/177	240/243	132/135	155/158
YBBW	n0130	167/170	270/285	236/239	112/143	199/208	174/174	216/243	132/138	158/158
BBracA	n0131	151/161	258/273	229/232	130/139		174/174	255/257	132/135	161/161
BBracB	n0131	157/161	258/273	229/235	143/143	208/208	174/174	245/257	132/135	155/161
BBracC	n0131	157/167	258/273	229/235	130/139	208/247	174/174	240/240	132/135	161/161
BBracD	n0131	151/161	258/273	229/235	130/139	208/208	174/180	245/257	132/135	161/161
BBracE	n0131	161/161	258/273	229/235	130/139	208/208	174/180	255/257	132/135	155/161
BBracF	n0131	151/161	258/273	229/232	139/143	208/208	174/180	245/257	132/135	161/161
BBrBR	n0135	167/167	273/273	209/209	130/136	205/205	174/174		135/135	158/158
BrRBrR	n0135	154/167	267/273	209/209	130/136	205/220	174/174	219/240	135/135	158/164
DgWWR	n0135	154/170	273/288	209/222	133/136	205/214	174/174	216/219	135/135	158/164
LgWRR	n0135	154/167	267/273	209/222	130/136	205/214	174/174	219/255	135/135	158/164
RLgYW	n0135	163/167	261/270	232/232	112/127	205/205	174/174	240/240	132/135	155/174
WBrLgR	n0135	154/170	267/273	209/222	133/136	205/220	174/174	216/216	135/135	158/164
YDgBrW	n0135	163/167	270/288	232/270	109/133		174/177		135/135	155/164
YYLgR	n0135	170/170	273/288	209/222	136/136	205/205	174/174	216/219	135/135	164/164
BBLgR	n0138	128/154	270/273	259/259	106/136	205/211	177/177	216/263	135/138	155/158
BrBrLgR	n0138	128/161	270/273	259/259	106/136	205/211	177/177	216/263	138/141
DgDgYR	n0138	161/170	270/285		109/127		174/177		132/135	155/158
RLgBrR	n0138	128/161	270/270	259/259	106/136	205/211	177/177	216/255	138/141	155/161
WBrDgR	n0138	154/154	270/273	259/259	106/106	205/211	177/177	216/255	132/141	161/161
YYWR	n0138	128/154	270/273	259/259	106/136	205/211	177/177	216/255	135/138	158/177
BDgWR	n0140	161/163	261/261	195/195	115/127	208/208	177/177	216/257	135/138	164/164
BrYRR	n0140	161/163	246/267	195/254	124/127	208/208	174/177	216/228	132/135	164/164
DgRYR	n0140	161/163	261/281	195/215	115/127	208/208	177/177	216/257	135/135	158/164
LgWRW	n0140			195/195	115/127	208/208	177/177	216/216		158/158
RWBrR	n0140	161/163	261/281	195/215	115/127	208/208	177/177	216/257	135/135	164/164
WBrBR	n0140	161/163	261/281	215/235	115/127	208/208	177/177	216/257	135/138	158/164
YBYW	n0140	161/163	261/281	195/215	115/127	208/208	177/177	216/228	135/135	158/164
YDgLgR	n0140	161/163	246/281	219/235	115/127	208/208	177/177	216/228	135/135	164/164
BBYR	n0141		261/281		124/127	205/208	177/177	216/228	135/135	164/164
BrLgBR	n0141	161/163	261/281	195/215	115/127	205/208	177/177	216/228	135/138	164/164
BrRLgR	n0141	161/163	261/281	213/235	124/127	208/208	177/177	216/228	135/135	164/164
BWDgR	n0141	161/163	246/246	215/235	115/127	205/208	177/177	216/228	135/135	158/164
DgRBR	n0141	161/163	246/281	195/213	115/127	208/208	177/177	216/228	135/138	158/164
DgYRR	n0141	163/167	270/288		112/143	208/208	174/177		135/135	164/164
RBBrR	n0141		246/281	195/195	115/127	205/208	177/177	216/228	135/138	164/164
WBrssA	n0141	161/163	261/270	195/195	109/127	208/208	174/177	216/257	135/135	164/164
WBrssB	n0141	161/163	246/281	215/235	115/127	208/208	177/177	216/228	135/138
WBrssC	n0141	161/163	246/281	195/215	115/127	208/208	177/177	216/228	135/135	158/164
WBrssD	n0141	161/163	261/281	235/235	127/127	205/208	177/177	216/257	135/135
WBrssE	n0141	154/161	246/281	195/215	124/127	205/208	177/177	216/257	135/135	158/164
WBrssF	n0141	161/163	246/281	195/215	115/127	205/208	177/177	216/257	135/135	158/164
WBrssG	n0141		246/281	235/235	124/127	208/208	177/177	216/228	135/138	164/164
YBrBR	n0141	161/163	261/281	215/235	124/127	205/208	177/177	216/257	135/135	164/164
YWWR	n0141	161/163	261/281	195/195	115/127	208/208	177/177	216/228	135/138	164/164
BRBR	n0143	167/167	270/288	236/239	112/130	199/205	174/180	243/251	132/138	158/158
BYLgR	n0143	128/161	261/270	222/235	112/139	202/208	174/174	249/255	132/141	155/155
DgBWR	n0143	163/170	258/270	236/259	133/149	208/208	174/177	240/255	132/135	155/158
DgWYR	n0143	128/163	261/270	261/270	109/136	202/208	174/174	255/255	132/141	174/174
LgYWR	n0143	163/170	258/270	236/259	133/149	208/208	174/177	240/255	132/132	155/164
WDgBrR	n0143	163/170	267/270	236/259	139/149	208/208	174/177	240/255	132/135	155/155
YLgDgR	n0143	128/161	261/270	222/232	136/139	202/208	174/174	249/255	132/141	155/155
BR4A	n0144	161/167	273/285	235/259	112/112	205/208	171/177	216/243	132/138	158/158
BR4B	n0144	154/167	270/285	235/259	112/136	208/208	174/177	216/243	135/138	158/164
BR4C	n0144	154/167	270/285	235/259	112/136	208/208	174/177	216/243	135/138	158/164
BR4D	n0144	154/167	273/273	235/235	112/133		177/177		132/138
BR4E	n0144	154/167	273/285	212/235	112/112	208/208	174/177	240/243	135/138	158/164
BR4F	n0144	161/167	273/285	235/259	112/136	208/208	174/177	240/243	135/138	158/158
BR4G	n0144	161/167	270/285	212/235	112/112	205/208	174/177	240/243	135/138	158/158
BR4H	n0144	154/167	270/285	235/259	112/136	205/208	171/177	240/243	135/138	158/164
BR4I	n0144	161/167	270/285	235/259	112/136	205/208	174/177	216/243	132/138	158/164
BR4J	n0144	161/167	273/285	212/235	112/136	208/208	174/177	216/243	135/138	158/164
BR4K	n0144	154/167	273/285	212/235	112/136	208/208	171/177	216/243	135/138	158/164
BRfb4	n0144	163/167	267/285	218/218	109/112	208/208	174/177	216/243	132/135	158/161
LgR5A	n0145	163/167	270/288	232/259	109/143	208/223	174/174	240/240	132/135	155/155
LgR5B	n0145	163/167	270/288	232/253	109/143	208/223	174/174	240/240	135/138	164/174
LgR5C	n0145	163/167	270/288	232/259	109/143	208/223	174/174	240/240	132/135	155/164
YR6A	n0146	163/163	258/270	232/242	130/136	208/211	174/174	216/228	132/135	158/161
YR6B	n0146	167/173	246/270	209/262	139/146	205/208	177/177	228/255	132/135	161/167
YR6C	n0146	163/163	261/273	220/239	127/136	208/211	174/174	216/263	135/135	158/164
YR6D	n0146	163/163	261/273	220/239	127/136	208/211	174/177		135/135	158/164
YR6E	n0146	163/163	258/261	220/232	127/136	208/211	174/174	257/263	135/135	158/164
YR6F	n0146	154/163	261/273	220/239	127/136	208/211	174/177	216/263	135/135	158/164
YR6G	n0146	163/163	261/273	220/232	127/136	208/211	174/177	257/263	135/135	158/164
BBrLgR	n0147	161/163	270/270	218/227	124/156	202/211	177/180	240/255	135/138	155/155
BDgDgR	n0147	163/179	270/270	218/227	106/156	205/211	177/180	216/255	135/138	155/155
BrBRW	n0147	161/163	270/270	218/227	109/124	202/214	171/174	255/255	135/135	155/155
BrYLgR	n0147	163/179	270/270	218/227	124/156	202/211	171/180	240/255	135/138	155/155
DgLgBrR	n0147	161/163	270/270	218/227	106/156	205/211	171/180	216/255	135/138	155/155
DgWWW	n0147	163/179	270/270	218/227	106/156	202/211	171/180	216/255	135/135	155/155
LgBBrR	n0147	161/163	270/270	218/227	106/156	202/211	177/180	240/251	135/138	155/155
RRBrR	n0147	163/179	270/270	218/227	124/156	202/211	177/180	240/255	135/138	155/155
RYBR	n0147	163/179	270/270	227/227	106/156	205/211	180/180	228/255	135/138	155/155
WWDgR	n0147	163/176	270/273	248/248	133/139	202/208	177/177	216/260	132/132	158/161
YBrBrR	n0147	163/179	270/270	218/227	124/156	205/211	177/180	216/255	135/138	155/155
YRLgR	n0147	161/163	270/270	218/227	106/156	202/211	171/180	240/255	135/138	155/155
BrBDgR	n0150	163/163	273/273	244/253	136/146	205/205	174/174	216/255	132/135	158/158
BRLgR	n0150	163/163	270/273	244/253	130/136	205/205	174/174	216/255	132/135	158/158
DgDgDgR	n0150	154/161	270/273	215/218	127/133	202/208	177/177	255/257	132/135	158/177
LgWBR	n0150		270/270	215/227	127/130	208/208	177/177	216/257	132/135	158/158
RBrBrR	n0150	154/163	270/273	244/253	130/136	205/205	174/174	216/255	135/135	155/158
WYWR	n0150	154/163	270/288	244/274	130/136	205/205	174/174	255/257	135/135	158/158
BBrfbA	n0151	161/161	270/270	248/248	124/127	208/214	174/177	216/228	135/135	155/158
BBrfbB	n0151	167/173	270/273	227/232	121/143	208/208	166/180	255/255	132/132	155/158
BBrfbC	n0151	167/176	270/273	232/232	109/121	208/208	166/180	255/255	132/132	155/158
BBrfbD	n0151	176/176	270/270	232/232	109/121	205/208	166/180	255/255	132/132	158/164
LgBr(fb)n150	n0152	163/163	270/288	244/253	136/146	205/205	174/174	216/255	132/135	155/158
LgBrfbB	n0152	163/163	270/273	244/274	136/146	205/205	174/174	216/255	135/135	155/158
LgBrfbC	n0152	163/163	270/273	244/274	136/146	205/205	174/174	255/257	132/135	155/158
LgBrfbD	n0152	154/163	270/273	244/244	130/136	205/205	174/174	255/257	132/135	158/158
LgBrfbE	n0152	154/163	270/273	244/253	136/146	205/205	174/174	216/255	132/135	158/158
LgBrfbF	n0152	154/163	270/288	244/253	136/146	205/205	174/174	216/255	135/135	155/158
LgBrfbG	n0152	163/163	270/273	244/274	136/146	205/205	174/174	216/255	135/135	158/158
LgBrfbH	n0152	154/163	273/283	244/274	136/146		174/174	216/255	135/135	158/158
LgBrfbI	n0152	154/163	270/288	244/274	136/146	205/205	174/174	216/255	132/135	155/158
LgBrfbJ	n0152	163/163	270/288	244/253	136/146	205/205	174/174	216/255	132/135	155/158
LgBrfbK	n0152	163/163	270/273	244/274	130/136	205/205	174/174	216/255	132/135	158/158
LgBrfbL	n0152	163/163	270/273	244/274	136/146	205/205	174/174	216/255	135/135	158/158
BrBrDgR	n0157	154/161	258/258	233/248	133/136	205/208	174/174	216/260	132/135	155/158
DgDgfbA	n0157	161/161	261/270	270/270	127/130	208/211	177/177	216/216	132/138
RBWR	n0157	154/161	258/281	233/248	133/136	208/214	171/174	216/260	132/132	155/158
YLgBrR	n0157		281/281	233/248	133/136		174/174	216/260	132/132
BrDgfbA	n0158	163/163	258/273	254/279	133/143	208/208	174/177	255/255	126/132	155/164
BrDgfbB	n0158	163/170	258/273	218/232	130/136	208/214	177/180	216/219	132/138	164/164
BrDgfbC	n0158	163/170	258/273	218/232	136/139	208/214	177/180	216/219	135/138	164/164
BrDgfbD	n0158	163/170	258/273	209/232	136/139	208/214	174/180	216/234	135/138	158/164
BrDgfbE	n0158	170/170	258/273	209/232	130/136	214/214	177/180	216/234	135/138	158/164
BrDgfbF	n0158	163/170	258/273	218/232	130/136	208/214	174/180	216/234	135/138	164/164
RRfbA	n0159	163/163	258/273	254/254	133/143	205/208	174/177	255/255	126/132	155/161
RRfbB	n0159	163/163	258/273	254/279	133/143	208/208	174/177	255/255	126/132	155/164
RRfbC	n0159	163/163	273/273	279/279	109/133	205/208	174/177	255/255	126/132	155/164
RRfbD	n0159	163/173	258/273	279/279	109/133	205/208	174/177	255/255	126/132	155/164
RRfbE	n0159	163/163	258/258	254/279	133/143	208/211	177/177	251/255	126/132	155/161
RRfbF	n0159	163/173	258/273	254/254	109/133	208/208	166/177	255/255	126/132	155/164
RRfbG	n0159	163/173	258/273	254/254	133/143	205/208	174/177	255/255	126/132	155/164
RRfbH	n0159	163/173	258/273	235/254	109/133	208/208	174/177	255/255	126/126	155/164
RRfbI	n0159	163/163	258/273	235/254	133/143	208/208	174/177	255/255	126/132	155/161
RRfbJ	n0159	173/176	270/273	227/247	130/130	205/205	174/174	219/251	135/135	155/174
RRfbK	n0159		258/273	254/279	133/143	205/208	166/177	255/257	126/132	155/161
BrBYR	n0160	161/176	270/273	218/242	124/130	208/211	171/177	216/228	132/138	155/161
BWRR	n0160	161/176	261/270	218/242	124/130	208/211	174/177	216/228	132/138	155/161
DgYLgR	n0160	161/163	273/285	227/236	130/146	208/214	174/177	216/251	132/135	155/161
YRBR	n0160	161/170	270/273	218/242	124/130	205/211	174/177	228/251	132/138	155/161
BLgBR	n0161	161/167	267/270		118/124	205/205	174/174	249/249	132/135
BrYWR	n0161	161/170	270/285	222/239	118/124	205/208	174/177	249/257	132/135	155/158
LgBYR	n0161	163/167	270/270	232/235	109/115	205/223	174/174	237/240	132/135	174/174
RRRR	n0161	161/170	270/285	222/239	118/124	205/208	174/177	249/263	132/135	155/158
WBrRR	n0161	161/167	270/285	222/222	124/133	205/208	174/177	249/263	132/135	155/158
WWBrR	n0161	161/163	270/273	248/265	133/133	208/220	177/177	255/260	132/135	155/158
YYYR	n0161	161/170	270/285	222/239	118/124	205/208	174/174	249/257	132/135	155/158
LgDg162A	n0162.1	161/176	270/273	215/218	127/133	208/220	177/177	216/257	132/132	158/177
LgDg162B	n0162.1	163/170	258/270	233/257	130/133	211/214	177/180	216/243	135/135	155/158
LgDg162A.3	n0162.3	167/170	258/285	227/259	118/139	211/214	174/174	251/255	132/135	158/158
YLgfbA	n0163.1	161/163	270/270	215/260	149/149	208/208	174/177		132/132	158/161
YLgfbB	n0163.1	161/163	270/270	215/257	106/149	208/208	177/177	255/260	132/132	161/174
YLgfbC	n0163.1	163/167	258/264	233/259	106/130	202/202	174/177	255/257	132/138	161/174
YLgfbD	n0163.1	167/176	258/273	233/259	106/130	202/202	174/174	255/257	132/138	161/174
YLgfbE	n0163.1	161/163	270/270	227/260	106/112	202/208	174/177	240/251	132/138	158/158
YLgfbF	n0163.1	163/167	258/273	233/257	130/130	202/202	174/177	255/257	132/138	161/174
YLgfbG	n0163.1	161/163	270/270	215/257	106/149	208/208	177/177	255/260	132/132	161/174
YLgfbH	n0163.1	161/163	273/273	218/260	130/149	202/208	174/177	224/255	132/132	158/164
YLgfbI	n0163.1	161/163	264/270	215/257	149/149	202/208	174/177	255/255	132/132	161/174
YLgfbJ	n0163.1	154/176	258/270		109/130	202/202	174/177	257/260	132/135	161/174
YLgfbK	n0163.1	161/163	258/270	222/260	127/149	202/208	174/174	245/251	132/138	158/164
YLgfbL	n0163.1	161/163	258/270	222/257	127/149	202/208	174/177	245/251	132/138	158/164
YLgfbM	n0163.1	161/161	264/270	215/257	149/149	202/208	177/177	255/255	132/132	161/174
DgLg164A	n0164.1	161/176	273/273	229/242	127/133	208/208	177/177	228/257	132/132	155/161
DgLg164B	n0164.1	161/163	273/273	229/242	127/133	208/208	177/177	216/257	132/135	155/158
DgLg164C	n0164.1	161/176	270/273	229/242	127/133	208/208	177/177	228/257	132/135	155/158
DgLg164D	n0164.1	163/163	273/273	218/257	130/149	202/208	177/177	224/255	132/132	158/164
DgLg164E	n0164.1	161/176	273/273	218/218	133/139	205/208	177/177	228/257	132/132	155/158
BrRssA	n0165	161/170	261/270	218/242	124/130	208/211	174/177	216/219	132/138	155/161
BrRssB	n0165	161/170	270/273	218/242	124/130	208/211	174/177	216/219	132/138	155/161
BrRssC	n0165	161/170	270/273	218/242	124/130	205/208	174/177	216/251	132/138	155/161
BrRssE	n0165	151/167	270/270	218/242	109/124	205/208	174/177	234/251	132/138	155/161
BrRssF	n0165	161/170	270/270	218/242	124/130	208/211	174/177	216/219	132/138	155/161
BrRssG	n0165	170/170	270/273	218/242	124/130	208/211	171/174	216/219	132/138	155/161
BrRssH	n0165	163/170	261/270		112/124	208/211	174/174	216/237	132/135	155/161
BrRssI	n0165	161/176	261/270	218/242	109/124	208/211	171/174	216/228	132/138	155/161
BrRssJ	n0165	161/161	261/270	218/242	109/124	205/211	174/177	228/251	132/138	161/161
BrRssK	n0165	161/161	261/270	218/242	124/130	208/211	171/174	216/251	132/138	155/161
BrRssL	n0165	161/170	261/270	218/242	124/130	205/208	171/174	219/251	132/138	155/161
BrRssM	n0165	161/170	261/270	218/242	124/130	208/211	171/174	228/251	132/138	155/161
BrRssN	n0165	161/170	261/270	218/242	124/130	208/211	171/174	228/251	132/138	155/161
BrRssO	n0165	161/161	270/273	218/242	124/130	208/211	171/174	216/251	132/132	155/161
BrRssQ	n0165	161/170	261/270	218/242	124/130	208/211	174/177	216/219	132/138	155/161
BrRssR	n0165	161/176	270/273	218/242	109/124	205/211	174/177	216/228	132/138	155/161
BrRssS	n0165	161/176	261/270	218/242	124/130	208/211	174/177	228/251	132/138	155/161
BrRssT	n0165	161/170	270/270	218/242	124/130	205/208	174/177	216/251	132/138	155/161
BrRssU	n0165	161/161	270/270	218/242	124/130	208/211	174/177	216/219	132/138	155/161
BrRssV	n0165	157/161	261/270	218/242	124/130	205/211	174/177	216/228	132/138	155/161
BBWW	n0166	154/163	273/273	224/279	133/149	205/208	177/177	240/255	132/141	158/164
DgYRW	n0166	161/163	264/273	242/242	127/149	205/208	177/177	240/240	132/141	158/164
RYDgW	n0166	154/163	264/273	224/279	127/149	205/208	177/177	240/245	132/141	158/164
BWRW	n0167	154/163	273/273	224/279	127/149	208/208	177/177	240/255	132/132	158/164
DgDgWW	n0167	154/163	264/264	224/242	127/127	205/208	177/177	224/224	132/132	164/164
DgLgRW	n0167		273/273	224/279	133/149	205/208	177/177	224/224	132/141	158/164
LgYYW	n0167	161/163	273/273	224/242	127/149	205/208	177/177	240/255	132/141	158/164
RBRW	n0167	163/167	270/288	224/224	124/133	202/205	174/177	240/251	132/135	164/164
WDgBW	n0167	154/163	264/285	220/232	136/139	205/241	177/177	216/255	129/135	155/167
YLgDgW	n0167	154/163			133/149	205/211	177/177		132/141	158/158
BRRW	n0168	170/173	270/281	215/227	127/130		174/177	216/216	132/135	155/158
BrWYW	n0168	170/173	258/270	215/227	127/130	205/235	174/177	216/251	132/132	155/161
RYBW	n0168	154/173	270/281	215/227	127/130	202/205	174/174	216/284	132/135	155/161
YRBrW	n0168	170/173	258/270	215/259	127/130		174/174	216/284	132/132	155/161
BrBLgR	n0177	154/161	270/273	209/218	112/136		174/174	219/219	132/132	155/155
YRWR	n0177	154/161	270/270	209/218	112/136	208/211	174/177	216/219	135/135	155/155
BF178A	n0178	170/173	258/270		133/136		171/174		135/141	155/155
BF178B	n0178	154/161	273/273	218/218	133/133	208/211	177/177	216/257	135/135	158/164
DgDgWPi	n0178	167/167	270/270	224/251	133/133	205/208	174/177	240/251	132/135	161/164
BrBacA	n0184	163/170	270/270	251/279	124/136	211/214	174/177	216/224	132/141	155/155
BrBacB	n0184	161/170	285/285	224/233	124/136	205/214	171/174	216/255	132/141	155/164
BrBacC	n0184	163/163	270/273	215/279	124/136	211/214	174/177	216/224	132/141	155/161
BrBacD	n0184	163/163	270/273	251/279	112/124	211/214	174/177	216/224	132/135	155/161
BDgssA	n0185	161/161	264/270	242/251	115/118	205/211	174/174	255/257	135/141	158/164
BDgssAz	n0185	161/163	261/261	227/227	112/136	208/208	174/180	249/255	135/135	158/161
BDgssB	n0185	161/167	267/270	235/242	143/146	205/205	174/177	243/257	132/135	158/161
BDgssC	n0185	173/173	270/270	242/251	118/146	205/205	174/174		141/141	164/164
BDgssD	n0185	161/163	261/273	203/227	112/136	202/208	174/180	249/255	132/135	155/158
BDgssE	n0185	161/167	267/270	242/242	115/143	205/205	174/177	243/257	132/135	158/161
BDgssF	n0185	161/163	261/273	203/227	112/136	202/208	174/180	249/255	132/135	155/158
BDgssG	n0185	163/163	288/288		143/146	205/208	174/177	243/255	132/135	161/161
BBrWW	n0188	161/161	258/258	231/242	127/133	205/214	177/177	255/255	135/135	155/158
RBBW	n0188	161/161	258/270	231/242	133/139	205/214	177/177	216/255	132/135	155/158
YDgBW	n0188	161/161	258/270	242/242	133/139	205/214	177/177	251/255	132/135	158/178
BBssA	n0189	161/161	258/270	222/231	133/139	205/214	177/177	255/255	132/135	155/158
BBssB	n0189	161/161	258/258	231/242	127/133	205/214	177/177	251/255	132/135	155/158
BBssC	n0189	161/161	258/270	222/231	127/133	205/214	177/177	251/255	132/135	155/158
BBssD	n0189	161/161	258/258	222/231	127/133	205/214	177/177	216/255	132/135	155/158
BBssE	n0189	161/161	258/270	222/231	133/139	205/214	177/177	216/255	132/135	155/158
BBssF	n0189	161/161	258/270	231/242	133/139	205/214	177/177	251/255	132/135	155/158
BBssG	n0189	161/161	258/258	222/231	133/139	205/214	177/177	216/255	132/135	155/158
BBssH	n0189	161/161	258/270	222/231	127/133	205/214	177/177	251/255	132/135	155/158
BBssI	n0189	154/154	252/267	231/239	115/124	202/205	177/177	216/255	132/132	155/158
BBssJ	n0189	161/161	258/270	259/270	127/133	205/214	177/177	216/255	132/135	155/158
BBrYW	n0190	161/161	258/258	222/231	133/139	205/214	177/177	251/255	132/135	155/158
BrYRW	n0190	161/161	258/270	222/231	133/139		177/177	251/255	132/135	155/164
LgBBrW	n0190	161/161	258/270	231/231	133/139		177/177	216/255	132/135
RWBW	n0190	154/161	258/261			214/214	177/177	255/260	132/132
YLgLgW	n0190	161/161	258/258	231/242	133/139	205/214	177/177	251/255	132/135	155/158
WBac193A	n0193	163/163	261/270	232/244	112/133	202/208	174/177	216/243	135/138	158/164
WBac193B	n0193	163/163	270/270	232/244	112/127	208/208	174/174	216/245	132/135	158/164
WBac193C	n0193	163/173	270/270	232/259	112/127	208/208	174/174	216/245	132/135	158/164
WBac193D	n0193	161/163	258/273	232/259	112/133	208/208	177/177	245/251	132/132	158/158
WBac193E	n0193	163/173	261/270	232/259	112/133	208/208	174/177	216/243	132/135	158/164
WBac193F	n0193	163/163	270/270	232/259	112/133	202/208	174/177	216/245	135/138	158/164
WBac193G	n0193	163/163	258/261	218/259	127/139	208/208	174/177		135/135	155/161
BrBBW	n0196	161/170	270/285	242/248	133/146	202/202	174/182	224/245	135/135	155/158
BWBW	n0196	161/167	258/270	242/242	109/146	199/208	174/177	240/251	132/135	158/158
DgBrBrW	n0196	163/163	270/288		109/127	202/208	174/174		132/135	174/174
RBDgW	n0196	154/163	270/273	232/260	112/127	202/208	174/174	251/251	132/135	155/155
WLgRW	n0196	167/170	252/270		109/146	202/208	174/177		132/135	155/155
YWWW	n0196	161/167	270/273		109/112	202/208	174/177	224/245	132/135	155/158
WYYW	n0197	161/161	273/285	248/248	133/146			224/284	135/135
RB198A	n0198	161/173	273/285	233/248	109/146	202/208	177/177	224/245	135/135	155/158
RB198B	n0198	161/173	270/285	242/248	133/146	202/208	177/182	224/245	135/135	155/158
RB198C	n0198	161/173	270/285	248/248	133/146	202/202	174/174	224/245	135/135	155/174
RB198D	n0198	161/170	270/285	242/248	133/146	202/202	174/182	224/245	135/135	158/158
RB198E	n0198	161/170	273/285	260/267	130/136	208/208	177/177	251/255	132/135
RBssA	n0198	161/173	270/285	242/248	109/146	202/202	177/182	224/251	135/135	158/158
RBssB	n0198	161/170	273/285	233/248	109/146	202/208	177/182	224/251	135/135	155/158
RRYW	n0199	167/170		227/227	130/136	208/208	177/177	251/260		158/158
BWBrW	n0200		270/270	222/279	124/127		177/177	216/216	135/138
RYWW	n0200	161/161	267/273	222/222	127/146	205/214	174/174	222/251	132/135	158/161
UMbrokWing	n0200	154/170	261/273	254/260	112/127		177/177		135/135
BBRW	n0201	161/161	270/270	242/279	124/127	208/214	177/177	216/216	135/138	155/158
DgWBW	n0201	161/161	270/270	233/248	133/139	208/208	174/174	251/255	132/135	158/161
LgYBrW	n0201	161/161	270/270	222/270	124/127		174/177	216/216	132/138	155/158
WLgLgW	n0201	161/161	267/267	222/222	127/146	205/214	174/177	251/251	132/135	158/161
BBacA	n0202	161/163	258/261	218/218	121/146	208/211	171/177	216/255	132/132	158/164
BBacA02	n0202	163/167	270/273	232/238	112/115	211/211	171/177	228/245	132/132	158/161
BBacB	n0202	161/167	261/270	218/218	121/146	208/211	174/177	216/255	132/132	158/164
BBacC	n0202	161/167	258/261	218/218	121/146	208/211	174/177	216/255	132/132	158/158
DgBrssA06	n0206	161/163	258/270	232/232	106/139	208/211	174/177	249/257	135/135	155/164
DgBrssB06	n0206	154/163	258/288	232/232	106/139	208/211	174/177	216/257	135/135	155/158
DgBrssC06	n0206	161/163	258/270	222/239	124/139	208/211	174/177	216/257	132/135	155/164
DgBrssD06	n0206		258/270	195/232	106/139	208/208	177/177	216/257	135/135
DgBrssE06	n0206	154/163	270/273	215/232	106/133	205/208	177/180	216/216	135/135	155/158
DgBrssF06	n0206	161/163	258/288	195/232	136/139	208/208	174/180	249/257	135/135	155/164
BrBrRW	n0218	161/161	270/270	222/222	133/146	205/220	171/174	249/255	132/135	158/161
BWDgW	n0218	154/161	258/270	222/224	139/146	205/214	171/174	249/255	132/135	161/161
DgYDgW	n0218	154/161	258/270	222/259	124/139	205/214	171/174	216/249	132/135	158/161
RBLgW	n0218	154/161	258/270	222/222	139/146	205/214	171/174	249/255	132/135	158/161
WDgYW	n0218	161/170	267/270	259/259	139/146	205/220	171/174	249/255	132/135	158/161
YBWW	n0218	161/170	267/270	222/222	139/146	205/220	171/174	216/249	132/135	158/161
BYBrR	n0219	163/170	264/264	222/222	124/133	205/208	177/180	222/231	132/132	164/164
LgRRR	n0219	163/170	264/273	222/233	124/133	205/211	174/180	216/231	132/135	155/155
RBYR	n0219	163/163	264/273	222/233	112/133	205/211	174/180	216/231	132/132	164/164
YBrWR	n0219	163/170	264/270	222/222	112/133	205/211	174/180	216/231	132/135	164/164
YRssA20	n0220	161/163	270/273	233/248	136/139	205/205	177/177	210/216	135/138	158/164
YRssB20	n0220	163/163	270/273	233/248	136/139	205/205	177/177	210/216	135/138	155/164
YRssC20	n0220	161/163	270/270	248/248	106/139	205/214	177/177	210/216	135/138	155/164
YRssD20	n0220	161/163	270/273	248/248	106/139	205/214	177/177	210/216	138/141	155/164
YRssE20	n0220	161/163	270/273	248/270	136/139	205/205	177/177	210/255	135/138	158/164
YRssF20	n0220	161/163	270/273	233/248	136/139	205/205	177/177	210/216	135/138	155/164
YRssG20	n0220	161/163	270/273	248/270	136/139	205/205	177/177	210/255	138/141	158/164
YRssH20	n0220	163/163	270/273	248/270	106/139	205/205	177/177	210/216	135/138	158/164
YRssI20	n0220	163/163	270/273	248/270	106/139	205/214	177/177	210/216	135/138	155/164
BrRBrW	n0221	163/167	270/270	259/259	106/143	223/244	174/177		135/135	164/174
DgLgYW	n0221	128/161	270/270	227/259	106/136	211/244	177/177	216/263	135/138	155/158
RBrDgW	n0221	161/167	261/261	232/259	109/124	208/211	174/174	251/255	132/135	155/155
DgBrfbA23	n0223	154/154		195/259	124/136		180/180	249/249	132/138
DgBrfbB23	n0223	154/173	270/270	195/195	124/124		177/177	249/255	135/141	164/164
DgBrfbC23	n0223	161/173	270/273	195/259	124/136	211/244	177/180	249/263	135/138	161/164
DgBrfbD23	n0223	154/173	270/273	195/195	124/136	211/244	177/180	249/263	135/138	164/164
DgBrfbE23	n0223	161/173	270/270	259/259	124/136	211/244	177/180	249/255	135/138	164/164
DgBrfbF23	n0223	161/173	270/270	259/270	124/136	202/211	177/180		135/138	161/164
DgBrfbG23	n0223	161/173	270/270	259/259	124/136	211/244	177/180	249/255	135/138	161/164
DgBrfbH23	n0223	161/173	270/273	259/259	124/136	211/244	177/180	249/255	135/138	164/164
DgBrfbI23	n0223	161/173	270/270	195/259	124/136	202/211	177/180	249/263	135/138	161/164
DgBrfbJ23	n0223	154/173	270/270	259/259	124/136	211/244	177/180	249/255	135/141	164/164
DgBrfbK23	n0223	161/173	270/273	195/259	124/136	202/211	177/180	249/255	135/141	164/164
DgBrfbL23	n0223		270/270	259/259	136/136		180/180		135/141	164/164
BLgBrR	n0225	161/173	270/273	195/259	124/136	202/211	177/180	249/249	135/141	164/164
BrBrYW	n0225	161/173	270/270	195/259	124/136	211/244	177/180	249/263	135/141	161/164
BrBWR	n0225	154/173	270/270	259/270	124/136	202/211	177/180	249/255	135/138	164/164
BYDgR	n0225		270/270		124/124	211/211	177/180	249/249	135/141
DgDgLgW	n0225	154/173	270/270	259/259	124/136	202/211	177/180	249/263	135/141	161/164
LgBLgW	n0225	163/173	270/273	242/259	124/136	211/220	174/174	249/266	132/135	155/164
LgRLgR	n0225	154/173	270/273	195/259	124/136		177/180	249/263	135/138	164/164
RRWW	n0225	161/173	270/270	195/259	124/136	211/244	177/180	249/255	135/141	161/164
WBRR	n0225	161/173	270/273	259/259	124/136	202/211	177/180	249/263	135/141	164/164
WRYW	n0225	154/163	288/288	195/257	124/136	202/211	174/177	240/251	132/135	155/164
YWBR	n0225		270/273	259/259	124/136	211/244	177/180		138/138	164/164
YYRW	n0225	173/173		195/195	124/139	211/211	180/180	210/210	135/135	161/161
BF226A	n0226	154/161	270/270	227/227	127/130	208/208	177/177		132/135	158/158
BrY227A	n0227	154/173	270/273	259/259	124/136	211/244	177/180	249/255	135/141	161/164
BrY227B	n0227	154/173	270/270	195/259	124/136	211/244	177/180	249/263	135/141	164/164
BrY227C	n0227	161/173	270/270	259/259	124/136	202/211	177/180	249/255	135/141	164/164
BrY227D	n0227	154/173	270/270	259/259	124/136	202/211	177/180	255/255	135/141	164/164
BrY227E	n0227	154/173	270/270	195/259	124/136	202/211	177/180	249/263	135/138	164/164
BrY227F	n0227	154/173	270/270	259/259	124/136	202/211	177/180	249/263	135/138	164/164
BrY227G	n0227	154/173		195/195	124/136	202/211		263/263		161/161
BrY227H	n0227	161/173	270/273	195/259	124/136	202/211	177/180	249/255	135/138	164/164
BrY227I	n0227	161/173	270/270	259/259	124/136	202/211	177/180	249/263	135/138	164/164
BrY227J	n0227	161/173	270/270	259/259	124/136	202/202	177/180	249/263	135/138	164/164
BrY227K	n0227	154/173	270/273	259/259	124/136	211/211	177/180	249/263	135/138	161/164
BrY227L	n0227	154/173	270/270	259/259	124/136	202/211	177/180	249/263	135/138	164/164
BrY227M	n0227	154/173	270/270	259/259	124/136	211/244	177/180	249/263	135/141	161/164
BrY227N	n0227	154/173	270/273	195/259	124/136	202/211	177/180	249/263	135/141	164/164
BrY227O	n0227	161/173	270/270	259/259	124/136	211/244	177/180	249/255	135/141	161/164
WWssA28	n0228	154/173	270/288	235/247	139/139		174/177		132/135
WWssB28	n0228	161/173	258/270	222/227	127/139	208/208	174/174	245/255	135/135	161/161
WWssC28	n0228	161/161	258/273	222/227	127/139	208/208	174/174	245/255	132/135	161/161
WWssD28	n0228	154/161	270/288	235/247	139/139	208/211	174/177	255/257	132/132	158/158
RLgfbA29	n0229	128/161	261/270	222/232	112/139	202/208	174/177	255/299	132/141	155/155
RLgfbB29	n0229	154/163	267/270	236/267	139/149	208/244	174/174	216/255	132/132	155/158
RLgfbC29	n0229	154/161	261/270	222/235	112/139	202/208	174/177	249/255	132/141	155/161
RLgfbD29	n0229	128/161	270/270	259/259	106/136	211/211	177/177	216/255	138/141	155/158
BrLgRR	n0230	154/173	270/270	195/259	124/136	211/244	177/180	249/255	135/141	161/164
DgLgYR	n0230	154/154	270/270	195/259	124/136	211/244	177/180	249/255	135/141	161/164
LgWDgR	n0230	154/173	270/273	195/259	124/136	211/244	177/180	249/263	135/138	164/164
WRBrW	n0230	154/173	270/273	195/259	124/136	211/244	177/180	249/255	135/141	164/164
YDgYW	n0230	161/173	270/270	259/259	124/136	211/244	177/180	249/255	135/141	161/164
YLgRR	n0232	161/161	258/273		127/136	211/211	174/174		132/135	158/158
YYDgR	n0232	161/163	267/288	232/251	109/127	202/205	174/177	284/284	132/135	158/158
YDgfbA34	n0234	128/154	270/273	259/259	106/136	211/244	177/177	216/255	135/138	155/161
YDgfbB34	n0234	170/170	270/270	215/259	118/139	205/205	174/177	249/255	132/135	158/158
YDgfbC34	n0234	154/170	270/288	215/259	109/118	205/208	174/177	249/255	132/135	158/164
LgBLgR	n0235	167/173	270/288	239/270	130/156	205/211	174/177	216/219	132/135	155/164
WYBrR	n0235	161/163	270/288	232/259	109/115	208/223	174/174	240/240	132/135	155/164
BrWBR	n0236	161/163	270/270	232/259	109/115	208/223	174/174	240/240	135/138	155/155
BRYR	n0236	161/163	258/288	232/259	109/115	208/223	174/174	240/240	135/138	155/155
LgBRR	n0236	163/167	261/270	232/232	109/143	223/223	174/174	240/240	132/135	155/164
RBrWR	n0236	163/167	258/288	232/253	109/143	208/223	174/174	240/240	132/135	155/164
YLgYR	n0236	161/163	270/288	232/253	109/143	208/223	174/174	240/240	135/138	155/164
WLg(fb)n59	n0241		273/273	239/239	127/143	208/214	174/174		135/135	158/161
WLgfbA41	n0241	154/173	270/273	218/227	133/143		171/174		132/138	155/158
WLgfbB41	n0241	173/176	270/273	238/238	127/143	208/214	174/174		135/135	158/164
WLgfbC41	n0241	154/173	270/270	218/227	133/143	208/208	171/174	251/255	132/138	158/164
WLgfbD41	n0241	154/163	246/270	209/257	115/127	208/214	177/180	257/263	135/138	164/167
WLgfbE41	n0241	154/163	246/270	235/257	124/127	208/214	177/180	257/263	138/138	158/167
WLgfbF41	n0241	154/163	261/270	209/257	115/127	208/214	177/180	228/263	138/138	164/167
BBWR	n0244	163/163	270/270	218/227	106/156	202/211	171/180	255/255	135/135	155/155
BrLgLgR	n0244	161/163	270/288	218/227	106/156	208/211	174/177	216/255	135/138	155/155
DgBRR	n0244	161/163	270/270	218/227	124/156	202/211	177/180	216/255	135/138	155/155
RYRR	n0244	163/179	270/270	218/227	124/156	202/211	171/180	251/255	135/138	155/155
WBrYR	n0244	163/179	270/270	218/227	124/156	205/211	177/180	216/255	135/138	155/155
YWLgR	n0244	163/176	270/270	218/227	106/156	205/211	171/180	228/228	135/138	155/155
RLgYR	n0245	163/173	270/273	232/235	124/149	208/211	174/177	231/240	132/132	158/158
YYfbA	n0246	167/176	273/273	227/227	109/121	208/208	166/180		132/132	155/158
YYfbB	n0246	167/176	270/273	232/232	109/121	205/208	166/180		132/132	158/164
YYfbC	n0246	154/173	270/273	218/227	133/143	202/205	166/171		132/138	158/164
YYfbD	n0246	167/173	270/273	227/232	121/143	205/208	166/180	255/255	132/132	155/158
YYfbE	n0246	167/176	270/273	232/279	109/121	208/208	174/180	255/255	132/132	158/164
YYfbF	n0246	167/173	270/273	232/279	121/143	205/208	174/180	255/255	132/132	155/158
BWssA47	n0247	167/173	270/273	227/232	109/121	208/208	166/180	251/255	132/132	158/164
BWssB47	n0247	167/176	270/273	232/279	109/121	205/208	166/180	255/255	132/132	158/164
BWssC47	n0247	167/176	270/273	227/232	109/121	205/208	174/180	255/255	132/132	158/164
BWssD47	n0247	161/173	273/273	233/259	109/133	202/208	177/177	216/224	135/135	158/158
BrRRR	n0254	170/176	261/273	232/232	109/109		174/180		132/141
DgDgRR	n0254	170/176	261/273	232/279	109/109	208/208	166/180	255/255	132/141	161/161
LgWYR	n0254	167/167	273/273	232/232	121/143	208/208	174/174	255/255	132/132	158/164
RYLgR	n0254	170/173	261/273	232/279	109/109	208/208	166/180	255/263	132/141	161/161
WBYR	n0254	170/173	261/261	232/261	109/143	205/208	174/180	255/255	132/141	161/164
YBrRR	n0254	170/176	261/273	232/235	109/143	205/208	174/180	255/263	132/141	161/164
BrBrfbA	n0255	161/176	270/270	242/279	112/143	208/220	166/171	249/249	132/135	158/164
BrBrfbA55	n0255	161/176	270/270	227/242	112/143	202/220	166/171	249/249	132/135	158/164
BrBrfbB	n0255	161/176	270/273	227/242	112/143	208/220	166/171	249/249	132/135	158/164
BrBrfbC	n0255	161/176	270/273	242/279	112/143	202/220	166/171	249/249	132/135	155/158
BrBrfbD	n0255	161/173	270/270	227/242	112/143	202/220	166/171	249/263	132/135	155/158
BrBrfbE	n0255	161/176	270/270	227/242	112/143	208/220	171/174	249/249	132/135	158/164
BrBrfbF	n0255	161/176	270/273	227/242	112/115	208/220	171/174	249/263	132/135	155/158
BrBrfbG	n0255	161/176	270/270	227/242	112/115	208/220	166/171	249/263	132/135	158/164
BrBrfbH	n0255	161/176	270/270	242/279	112/115	208/220	171/174	249/249	132/135	155/158
BrBrfbI	n0255	161/176	270/273	242/279	112/143	202/220	166/171	249/249	132/135	155/158
BrBrfbJ	n0255	161/173	270/273	242/279	112/115	208/220	171/174	249/249	132/135	155/158
DgLgDgR	n0256	167/170	258/270	218/218	115/139	205/214	168/177	219/263	135/144	155/164
LgLgYR	n0256		258/270		139/139	205/214	177/177	263/263	132/132	164/177
WBrWR	n0256	163/170	258/273	209/232	136/139	208/214	174/177	234/234	132/132	164/164
RBr(B)(fb)	n0257	167/170	258/270	220/259	115/139	205/214	177/177	234/263	132/144	155/158
RBr(W)(fb)	n0257	167/167	270/273	220/220	115/139	205/214	177/177	234/234	135/144	155/158
RBr(Y)(fb)	n0257	167/167	273/273	220/259	139/139	205/205	177/177		144/144	155/158
RBrfbA	n0257	167/167	258/270	220/259	115/139	205/214	177/177	219/219	135/144	155/158
RBrfbB	n0257	167/167	258/270	220/220	115/139	205/214	177/177	219/263	135/144	155/158
RBrfbC	n0257	167/170		222/261	115/139	205/214	177/177	234/266	135/144	155/158
RBrfbD	n0257	167/167	270/273	218/220	115/139	205/214	177/177	234/263	135/144	155/158
RBrfbE	n0257	167/167	258/270	218/220	115/139	205/214	177/177	234/263	132/144	155/164
RBrfbF	n0257	167/170	258/270	220/259	115/139	205/214	177/177	234/263	132/144	155/158
RBrfbG	n0257	167/170	258/270	218/220	115/139	205/214	177/177	234/260	132/144	155/164
RBrfbH	n0257	167/170	270/273	220/259	115/139	205/214	177/177	219/263	135/144	155/158
RBrfbI	n0257	167/167	270/273	220/259	115/139	205/214	177/177	219/263	132/144	155/158
RBrfbJ	n0257	167/170	270/273	220/259	115/139	205/214	177/177	234/263	135/144	155/164
BLgWR	n0258	154/161	264/288	227/233	118/130	205/205	174/174		132/141	158/158
BrRYR	n0258	163/167	264/288	227/227	118/146	205/208	174/177	249/255	135/135	155/158
LgBrRR	n0258	154/161	264/288	233/233	118/130	205/205	174/174	216/240	132/141	155/158
BrWDgR	n0259	154/163	270/288	244/253	136/146	205/205	174/174	255/257	132/135	155/158
WRWW	n0263	154/197		229/229	127/133	208/223	174/174	213/228	132/135	155/158
YDgRW	n0263	167/197	273/273	229/229	133/136		174/174	228/251	132/135
WYss265A	n0265	167/170	270/281	227/227	109/133	205/235	174/174	251/284	132/132	155/161
WYssA65	n0265	154/173	258/270	215/227	127/130	205/235	174/177	216/251	132/135	155/158
WYssB65	n0265	154/173	270/281		127/130	205/235	174/177	216/284	132/132	155/161
WYssC65	n0265	170/173	270/281	227/232	130/133	205/235	174/174	216/251	132/135	155/158
WYssD65	n0265	170/173	270/281	227/232	127/130	202/205	174/174	216/284	132/135	155/158
WYssE65	n0265	170/173	270/281	227/232	130/133	202/205	174/174	216/251	132/132	155/161
WYssF65	n0265	170/173	270/281	227/232	130/133	205/235	174/174	216/284	132/132	155/161
WYssG65	n0265	170/173	258/270	227/232	130/133	205/235	174/177	216/216	132/132	155/158
WYssH65	n0265	170/173	270/281	227/232	127/130	205/235	174/177	216/284	132/135	155/161
WYssI65	n0265	170/173	270/281	215/227	127/130	202/205	174/177	216/251	132/135	155/158
WYssJ65	n0265	154/173	258/270	215/227	130/133	202/205	174/174	216/251	132/132	155/158
WYssK65	n0265	170/173	270/281	227/232	130/133	205/235	174/177	216/284	132/135	155/161
RDgssA66	n0266			218/218	146/146	205/214	177/177	255/255	132/135	164/164
RDgssB66	n0266	161/163	255/261	218/218	146/146	208/214	177/177	216/245	132/135
RDgssC66	n0266	161/163	255/261	218/263	146/146	205/214	177/177	216/255	132/135
RDgssD66	n0266	161/163	255/261	218/263	146/146	205/214	177/177	216/245	132/135	164/164
RDgssE66	n0266	154/161	270/285	203/203	130/130	208/208	174/177	245/266	135/135	161/164
RDgssF66	n0266	161/163	255/261	218/263	130/146	205/214	177/177	216/245	132/135	164/164
LgBrssA67	n0267	154/161	258/285	263/263	133/146	205/208	171/174	251/251	132/135	158/161
LgBrssB68	n0267	163/167	281/281	229/242	115/136	208/208	171/174	263/263	135/138	155/158
LgBrssC69	n0267	163/167	273/281	227/229	109/115	208/235	174/174	251/263	135/138	155/158
LgBrssD70	n0267	161/161	279/281	232/235	133/136	211/235	174/177	255/255	132/138	158/161
LgBrssE71	n0267	154/167	267/273	263/263	130/130	205/208	174/177	245/251	135/138	158/158
BBBW	n0277	170/176	270/273	229/247	112/127	214/220	177/180	228/228	132/135	155/158
BrBrYR	n0277	170/176	270/273	232/247	112/121	214/214	177/180	228/228	132/132	155/158
DgRRR	n0277	170/176	270/273	229/247	112/121	214/214	177/180	228/228	132/132	158/161
DgYBrR	n0277	157/163	270/288	232/247	112/112		174/177		132/135	158/161
RYYR	n0277	170/176	270/273	229/247	112/127	214/214	177/180	216/228	132/132	158/161
WBWW	n0277	170/170	270/273	229/229	112/121	214/214	177/177	255/255	132/132	158/161
WLgBR	n0277	163/170	270/273	232/247	112/127	214/214	177/180	228/228	132/132	158/161
YWBrR	n0277	170/170	270/273			214/214	177/180	216/216		161/161
BBfbA	n0278	161/167	270/270	215/227	109/118	202/208	174/174	240/263	132/135	161/164
BBfbB	n0278	167/167	261/270	215/227	109/153	202/208	174/174	255/263	132/135	158/161
BBfbC	n0278	161/167	270/270	224/227	109/118	202/208	174/174	240/263	132/135	161/164
BBfbD	n0278	161/167	270/270	224/227	109/118	202/208	174/174	255/263	132/135	158/161
BBfbE	n0278	167/167	270/270	215/270	109/153	202/214	174/174	255/263	132/135	158/161
BBfbF	n0278	161/167	261/270	215/227	109/153	202/214	174/174	240/263	132/135	161/164
BBfbG	n0278	167/167	261/270	215/227	109/118	202/208	174/174	240/263	132/135	161/164
BBfbH	n0278	167/167	261/270	215/227	109/153	202/208	174/174	255/263	132/135	158/161
BBfbI	n0278	161/167	261/270	215/227	109/153	202/208	174/174	240/263	132/135	158/161
BrWBrR	n0281	161/163	285/288	227/232	109/133	205/205	174/177	216/240	135/141	161/161
LgYBR	n0281	161/163	285/288	227/232	109/133	205/214	174/174	216/240	132/135	161/167
RDgBrR	n0281	161/163	261/281	195/215	124/127	208/208	177/177	216/228	135/138	158/164
RRDgR	n0281	154/163	285/288	227/232	109/124	205/205	174/177	216/240	132/135	161/161
WDgRR	n0281	161/163	270/285	227/227	109/124	205/205	174/174	216/249	135/141	161/161
YBYR	n0281	161/163	270/288	227/232	109/124	205/205	174/177	216/240	132/135	161/167
WDgfbA	n0282	161/163	261/261	229/235	112/139	205/220	177/177	216/228	132/132	158/174
WDgfbA82	n0282	161/161	258/270	235/235	112/133	208/214	177/180	216/255	135/138	155/158
WDgfbB	n0282	161/163	270/270	229/235	112/139	205/220	174/177	216/228	132/135	155/174
WDgfbC	n0282	161/161	258/270	232/235	112/133	208/214	177/180	216/216	135/138	155/158
WDgfbD	n0282	163/163	270/270	235/235	139/139	214/220	174/177	216/216	132/132	158/174
BLgBW	n0284	151/161	273/285	229/232	130/139	208/247	174/174	255/257	132/132	155/155
BrBBrW	n0284	161/176	270/285	235/242	112/130	202/208	174/177	249/251	135/138	155/158
DgRDgW	n0284	161/167	273/285	232/232		220/247	174/174	255/257	132/135	155/161
LgLgWW	n0284	157/185	288/288		143/143		174/174	237/251	132/135	155/161
RLgRW	n0284	154/163	273/279	218/218	112/143	208/214	174/180	249/255	132/132	164/164
WBYW	n0284	151/161	273/285	232/279	130/139	208/208	174/174	255/257	132/135	155/155
YWYW	n0284	151/161	273/273	232/232	130/130		177/177		132/132	155/161
BrDgBR	n0288	163/170	261/267	215/218	146/146	205/211	174/177	224/255	132/135	164/167
BRDgR	n0288	163/170	258/261	218/283	146/146	208/211	174/177	224/243	132/132	164/167
WYRR	n0288	163/163	258/261	215/218	127/146	208/211	171/174	224/243	132/132	164/167
BrYssA91	n0291	161/161	258/273	222/259	127/136	202/208	174/174	245/255	132/135	161/161
BrYssB91	n0291	161/161	258/273	222/259	127/139	208/208	174/174	219/245	135/135	164/164
BrYssC91	n0291	161/173	258/273	222/259	127/139	208/208	174/177	245/255	135/135	161/161
BrYssD91	n0291	161/173	258/270	222/259	127/139	208/208	174/177	219/245	135/135	161/161
BrYssE91	n0291	161/161	258/270	222/259	127/136	208/208	174/177	245/255	135/135	161/161
BF301A	n0301	161/163	258/258	222/227	127/130	208/208	174/174	245/251	132/135	155/155
BF302A	n0302	163/167	270/273	218/259	130/139	202/208	177/177	240/249	132/138	158/164
BF302B	n0302	163/170	270/273	218/218	130/139	202/214	177/177	240/249	135/138	158/158
BF304A	n0304	161/163	273/273	242/242	112/143	205/220	174/177	219/228	132/135	155/164
YWssA	n0306	161/163	258/273	259/259	109/139	205/214	174/174	255/255	135/135	158/161
YWssB	n0306	161/173	258/273	222/259	127/139	208/208	174/174	219/245	132/135	164/164
YDgssA	n0307	161/173	270/273	259/259	124/136	202/211	177/180		135/141	161/164
YDgssB	n0307	154/173	270/270	259/259	124/136	202/211	177/180	249/255	135/138	164/164
YDgssC	n0307	154/173	270/273	195/259	124/136	211/244	177/180	249/263	135/138	161/164
BrBrssA	n0308	163/173	273/273	232/247	109/136	202/208	174/174	240/249	135/135	158/174
BrBrssB	n0308	163/163	273/273	232/232	136/136	208/214	174/174	249/249	135/135	158/164
BrBrssC	n0308	163/173	273/273	232/247	136/136	208/214	174/174	240/249	135/135	158/161
YYssA	n0309	161/163	270/273	232/247	136/136	205/208	174/177	240/249	135/135	158/164
YYssB	n0309	163/173	273/273	232/247	109/136	202/208	174/174	240/240	135/135	158/158
YYssC	n0309	163/173	273/273	227/232	136/136	208/214	174/174	240/249	135/135	158/161
YYssD	n0309	161/163	273/273	227/232	136/136	202/208	174/174	240/249	135/135	158/158
YYssE	n0309	161/163	273/273	232/247	136/136	202/208	174/174	240/255	135/135	158/158
YYssF	n0309	161/163	270/273	227/232	136/136	208/214	174/174	240/249	135/135	158/161
BRssA	n0310	163/173	273/273	227/232	136/136		174/174	240/255	135/135	158/161
BRssB	n0310	154/163	270/273	235/247	136/139	202/211	174/174	255/257	132/135	158/158
BRssC	n0310	161/163	273/273	227/232	136/136	202/208	174/174	240/249	135/135	158/161
BRssD	n0310	163/173	273/273	232/247	136/136	208/214	174/174	240/255	135/135	158/161
BRssE	n0310	163/173	270/273	227/232	109/136	208/214	174/174	240/249	135/135	158/158
BRssF	n0310	161/161	258/273	222/227	127/136	202/208	174/177	219/245	135/135	164/164
BRssG	n0310	163/163	273/273	227/232	136/136	208/208	174/174	240/249	135/135	158/158
BYssB	n0311	161/163	273/273	232/247	109/136	202/208	174/174	240/249	135/135	158/158
BYssC	n0311	161/173	258/273	222/262	139/139	202/208	174/174	255/255	135/135
BYssD	n0311	163/173	270/273	227/232	109/136	208/214	174/174	240/249	135/135	158/161
DgWssA	n0314	161/163	270/270	212/242	112/143	214/220	174/177	219/228	135/135	155/164
DgWssB	n0314	161/163	273/273	242/242	112/143	205/220	174/177	216/228	132/135	155/164
DgWssC	n0314	161/163	270/270	242/274	136/143	205/220	171/177	216/228	132/135	155/164
DgWssD	n0314	154/163	270/270	212/242	112/143	205/220	174/177	219/228	132/135	155/164
DgWssE	n0314	154/163	273/273	242/242	136/143	205/220	174/177	216/228	132/135	155/164
DgWssF	n0314	161/163	273/273	242/242	112/143	205/220	174/177	216/228	135/135	155/164
DgWssG	n0314	154/163	270/270	212/242	112/143	214/220	174/177	216/228	135/135	155/164
DgWssH	n0314	154/163	270/270	242/242	136/143	214/220	174/177	219/228	132/135	155/164
DgWssI	n0314	161/163	273/273	242/242	136/143	205/220	174/177	216/228	135/135	155/164
RRssA	n0315	154/176	273/273	227/236	118/130	208/211	174/177	249/255	135/141	155/164
RRssB	n0315	154/163	273/273	227/236	118/146	208/211	174/177	249/255	132/135	155/164
RRssC	n0315	154/163	273/273	222/236	118/146	208/211	177/177	249/255	135/141	155/164
RRssD	n0315	154/176	273/273	222/236	118/130	208/211	177/177	255/260	135/141	155/164
RRssE	n0315	154/176	273/273	222/236	118/146	202/211	177/177	255/260	132/135	164/164
RRssF	n0315	154/176	273/273	222/236	118/130	208/211	177/177	249/255	132/135	155/164
RRssG	n0315	154/176	273/273	222/236	118/130	208/211	174/177	249/255	135/141	155/164
RRssH	n0315	154/176	273/273	227/236	118/146	202/211	174/177	249/255	135/141	164/177
RRssI	n0315	154/176	273/273	227/236	118/130	202/211	174/177	255/260	135/141	164/164
LgYssA	n0316	154/163	270/273	259/288	115/139	205/208	177/177	240/263	135/135	161/161
LgYssB	n0316	154/163	258/270	288/288	115/115	208/208	177/177	240/263	135/138	161/161
LgYssC	n0316	161/163	270/273	259/288	115/115	208/208	174/177	240/263	135/135	164/164
LgYssD	n0316	161/163	258/270	259/288	115/115	205/208	174/177	240/263	135/135
LgYssE	n0316	154/163	258/270	259/288	115/115	205/208	177/177	240/263	135/138	161/164
LgYssF	n0316	154/163	258/270	259/288	115/139	205/208	177/177	240/263	135/138	161/164
LgYssG	n0316	154/163	270/273	259/288	115/139	208/208	177/177	240/263	135/138	161/161
LgWssA	n0317	161/173	270/273	224/251	133/149	205/214	177/177	243/255	132/135	158/158
LgWssB	n0317	161/170	261/270	222/227	112/130	202/214	174/177	240/255	135/141	164/164
LgWssC	n0317	161/163	270/273	220/224	133/149	211/214	174/177	219/243	132/135	158/158
LgWssD	n0317	161/170	261/270	222/224	106/112	202/205	174/177	216/255	135/141	158/164
LgWssE	n0317	161/161	273/273	222/224	106/112	202/205	174/174	216/255	135/135
BrWssA	n0318	154/182	246/270	195/215	124/127	205/208	177/177	228/245	138/138	158/177
BrWssB	n0318	163/182	246/270	195/215	127/139	208/208	177/177	228/245	135/138	164/178
BrWssC	n0318	154/182	246/270	215/235	124/127	208/208	174/177	228/245	135/138	164/164
BrWssD	n0318		246/270	215/235	124/127	205/205	177/177	245/257	138/138
BrWssE	n0318	163/182	261/270	215/235	127/139	208/208	174/177	228/245	135/138	164/178
BrWssF	n0318	154/182	261/270	215/235	124/127	205/208	177/177	245/257	135/138	158/178
DgYssA	n0324	161/163	264/270	233/233	118/146	205/205	174/174	240/257	135/141	155/158
DgYssB	n0324	154/161	264/270	233/253	118/130	205/205	174/174	216/240	135/141	158/158
DgYssC	n0324	161/163	264/288	227/227	118/130	205/205	174/174	216/240	135/141	158/158
DgYssD	n0324	161/163	264/288	233/253	118/130	205/205	174/174	240/257	132/141	155/158
DgYssE	n0324	161/163	264/270	233/253	118/146	205/205	174/174	240/257	135/141	158/158
DgYssF	n0324	161/163	264/270	227/233	118/130	205/205	174/174	240/257	135/141	158/158
WDgssA	n0325	154/161	264/288	233/253	118/146	205/205	174/174	240/257	135/141	155/158
WDgssB	n0325	154/161	264/270	233/253	118/130	205/205	174/174	216/240	132/141	158/158
WDgssC	n0325	154/161	264/270	233/253	118/146	205/205	174/174	240/257	135/141	158/158
WDgssD	n0325	161/163	264/288	227/233	118/146	205/205	174/174	216/240	135/141	158/158
WDgssE	n0325	154/161	264/270	233/253	118/146	205/205	174/174	240/257	135/141	158/158
WDgssF	n0325	161/161	261/288	218/227	136/146	205/208	174/174	245/255	135/135	155/161
WDgssG	n0325	154/161	264/288	233/253	118/130	205/205	174/174	240/257	132/141	158/158
WDgssH	n0325	161/163	264/288	233/253	118/146	205/205	174/174	216/240	135/141	158/158
WDgssI	n0325	154/161	264/288	233/253	118/146	205/205	174/174	216/240	135/141	155/158
DgLgssA	n0326	170/173	258/270	215/227	133/133	208/211	171/174	240/255	135/141	155/155
DgLgssB	n0326	170/173	270/270	227/270	133/133	208/211	171/174		135/135	155/155
BF327A	n0327	170/176	270/273	229/247	112/121	214/214	177/180	228/228	132/132	155/158
BF327B	n0327	170/176	270/273	229/247	112/127	214/214	177/180	228/255	132/135	155/158
RRWPi	n0327	163/170	270/273	229/247	112/127	214/220	177/180	228/228	132/132	158/161
RYYW	n0329	163/170	270/273	232/247	112/127	214/220	177/180	228/228	132/135	155/158
WLgDgW	n0329	163/170	270/273	232/247	112/121	214/214	177/180	228/228	132/132	155/158
BF330A	n0330	161/167	270/270	215/227	109/153	202/208	174/174		132/135	158/161
YYWPi	n0330	154/173	270/270	235/238	130/133	205/220	174/174	216/216	132/135	164/164
BF331A	n0331	161/163	270/270	224/251	133/133	202/205	177/177	251/255	135/135	158/164
BF331B	n0331	167/167	270/270	227/227	109/118	202/214	174/174	263/263	132/135	161/161
WWWPi	n0331	167/167	270/270	224/227	109/118	202/214	174/174	263/263	132/135	158/161
BBrRW	n0332	170/176	270/273	232/247	112/127	214/214	177/180	228/228	132/135	158/161
LgYBW	n0332	161/163	270/270	224/251	118/133	202/205	177/177	251/255	135/135	158/164
BrDgBW	n0334	161/163	261/270	229/229	115/139	214/220	174/177	228/255	132/135	158/174
BYLgW	n0334	161/163	261/261	229/235	112/139	205/220	174/177	228/255	132/135	158/174
RDgDgW	n0334	161/163	270/270	229/235	115/139	220/220	174/177	216/228	132/132	155/174
WBrBrW	n0334	161/163	261/261	229/229	112/139	205/220	177/177	228/228	132/132	155/174
RYssA	n0335	161/163	261/261	229/235	112/139	214/220	174/177	228/255	132/135	155/174
RYssB	n0335	161/161	261/264	229/235	115/118		177/177		135/135
RYssC	n0335	161/163	261/261	229/235	115/139	205/220	177/177	216/228	132/132	155/174
RYssD	n0335	161/167	264/270	233/235	112/124	205/208	174/177	216/240	135/141	155/158
RYssE	n0335	161/161	258/270	235/235	112/133	208/214	177/180	216/255	135/138	155/158
RYssF	n0335	161/163	261/261	229/235	112/139	205/220	177/177	228/255	132/132	158/174
RBrac411.RBac016.A	n0411	163/167	270/270	242/270	143/146	205/205	174/174	243/257	132/132	158/161
RBrac411.RBac016.B	n0411	161/161	258/258	224/224	106/115	205/208	174/177	228/240	135/135	161/161
RBrac411.RBac016.C	n0411	163/167	270/270	235/242	143/146	205/205	174/177	243/257	132/132	158/164
RBracA	n0411	161/167	267/270		115/143	205/205	174/174	243/257	132/132	158/161
RBracB	n0411	163/167	270/270	244/244	115/118	205/205	174/174	257/257	135/135	155/164
BrDgssA	n0414	157/161	270/270	215/232	106/133	211/211	177/177	224/245	135/141	158/161
BrDgssB	n0414	161/167	273/285	224/224	133/139	202/205	174/177	224/260	135/141	158/161
BrDgssC	n0414	161/167	273/285	224/224	133/136	202/214	174/174	224/255	138/141	158/158
BrDgssD	n0414	157/161	270/270	215/232	106/133	211/211	174/177	224/224	135/135	158/158
BrDgssE	n0414	161/167	273/285	224/224	133/139	202/214	174/177	224/255	135/141	158/158
RBYW	n0415	170/170	261/261	227/227	112/133	208/208	174/177	249/249	135/138
WDgDgW	n0415	163/170	261/270	227/227	112/133	208/208	177/177	249/260	132/135
LgRssA	n0416	154/170	261/270	227/254	127/136	205/208	177/177	251/251	135/135	161/161
LgRssB	n0416	154/161	261/273	227/254	127/136	205/208	177/177	251/260	135/138
LgRssC	n0416	154/154	261/270	254/260	112/127	205/208	177/177	251/260	135/135	161/161
LgRssD	n0416			262/262	124/127	214/214	174/174	243/243	135/135	164/164
BrYWW	n0417	163/167	258/273	227/227	109/130	205/214	174/174		132/135	164/174
DgDgBrW	n0424	161/167	270/270	215/215	127/149		174/177		132/135	161/174
WBRW	n0424	163/167	270/288		124/143	202/208	174/177	237/249	135/135	155/158
YDgWW	n0424	161/167	285/288	232/232	106/139	208/208	174/174	257/257	135/135	155/164
YWBW	n0424	161/161	258/270	195/232	106/139	208/208	174/180	249/257	135/135	155/164
RBrssA	n0426	161/163	258/270	232/232	106/139	208/211	174/180	249/257	135/135	155/164
RBrssB	n0426	161/163	258/270	232/232	106/139	208/211	174/177	216/257	135/135	155/158
RBrssC	n0426	161/163	258/270	195/232	136/139	208/208	174/180	249/257	135/135	155/164
RBrssD	n0426	154/163	270/270		109/124	208/208	174/177	240/249	132/132	155/164
RBrssE	n0426	154/163	258/270	195/232	136/139	208/208	174/177	257/257	135/135	155/158
RBrssF	n0426	154/163	258/270	232/232	136/139	208/208	174/180	249/257	135/135	155/164
BrBrWW	n0427	161/161	270/273	215/232	106/127	208/211	174/180	249/249	135/135	158/161
RDgRW	n0427	161/161	270/273	232/232	106/127	205/208	174/180	249/249	135/135	158/164
YYBrW	n0427	161/161	270/270	215/215	127/136	211/211	174/180	216/249	135/135	158/158
RDgacA	n0429	167/170	270/285	236/239	112/130	199/208	174/174	243/251	132/141	158/158
RDgacB	n0429	163/170	273/285	220/220	130/133	208/211	174/180	216/251	138/138	155/155
RDgacC	n0429	167/170	270/285	220/239	112/143	199/208	174/180	243/251	132/138	158/158
RDgacD	n0429	167/170	270/285	236/239	112/130	199/205	174/174	216/243	132/141	158/158
RDgacE	n0429	163/167	270/288	236/239	112/143	199/205	174/180	243/251	132/141	158/158
RDgacF	n0429	167/167	270/285	236/239	112/130	199/205	174/180	243/251	132/138	158/158
RDgacG	n0429	163/163	273/288	220/262	130/130	205/208	174/180	216/251	138/141	155/167
BF431A	n0431	154/161	261/285		124/130	208/223	174/177	228/251	135/135	158/158
BF431B	n0431	161/163	261/285	209/236	124/130	205/223	174/177	240/251	135/135	155/164
BF432A	n0432	154/173	270/273	259/259	124/136	202/211	177/180	249/263	135/141	161/164
BF432B	n0432	154/173	270/270	195/259	124/136	211/244	177/177	249/263	135/141	164/164
BrYYW	n0433	161/163	270/270	227/260	106/112	202/208	177/177	240/255	132/138	158/158
RDgWW	n0433	163/163	270/270	227/257	106/112	202/208	177/177	240/255	132/138	158/158
RRDgW	n0433	154/167	264/281	233/260	106/112		174/174		132/141
WDgWW	n0433	163/167	270/288		112/127	205/220	174/174		132/135
YWRW	n0433	161/163	264/270	227/257	112/149		177/177	240/251	132/138	158/161
BBrssA	n0434	161/170	261/270	218/242	124/130	208/211	171/174	216/228	132/138	155/161
BBrssB	n0434	161/176	261/270	218/242	124/130		171/174		132/138	155/161
BBrssC	n0434	161/170	261/270	218/242	124/130	205/211	174/177	216/219	132/138	155/161
BBrssD	n0434	161/170	270/270	218/242	124/130	205/208	171/174	228/251	132/138	155/161
DgYacA	n0438	161/170	273/285	207/257	118/139	205/208	177/177	219/255	132/141	158/158
DgYacB	n0438	161/170	258/273	207/257	118/139	205/208	174/177	219/240	132/138	158/158
DgYacC	n0438	161/170	273/285	257/279	118/139	205/208	174/177	219/245	132/141	158/158
DgYacD	n0438		264/273	207/257	118/139	208/208	174/177		132/141	158/158
DgYacE	n0438	161/170	264/288	207/227	118/139	205/208	174/177	216/245	132/135	158/158
DgYacF	n0438	161/170	273/285	207/257	118/139	205/208	177/177	219/245	132/138	158/158
BBrBW	n0439	154/170	267/273	222/263	118/130	205/208	174/177	245/251	135/138	158/158
WYRW	n0439	161/161	270/270	215/263	149/149	208/208	174/177	255/255	132/132	161/174
YBacA	n0440	170/176	270/273	227/259	130/143	202/205	174/177	251/260	132/141	155/164
YBacB	n0440	170/176	270/285	248/262	115/133	211/232	171/174	249/255	132/135	161/161
YBacC	n0440	170/176	270/273	227/259	130/143	202/205	174/177	228/251	132/135	164/164
YBacD	n0440	170/176	270/273	222/259	130/143	202/205	174/177	228/251	132/135	164/164
BF445A	n0445	161/173	273/279	195/224	112/124	211/244	174/177	245/263	132/141	158/161
BF445B	n0445	161/170	258/270	238/238	124/136	205/208	174/177	219/251	132/132	158/161
WYac446A	n0446	163/179	270/270	218/227	124/156	202/211	171/180	216/255	135/138	155/155
WYac446B	n0446	163/179	270/270	218/227	124/156	202/211	177/180	240/255	135/138	155/155
WYac446C	n0446	163/179	270/270	218/227	124/156	205/211	171/180	216/255	135/138	155/155
WYac446D	n0446	163/167	261/270	218/262	109/124	205/211	177/180	240/240	135/138	155/155
WYac446E	n0446	161/163	270/270	218/227	124/156	205/211	171/180	216/255	135/138	155/155
BF450A	n0450	167/173	270/273	235/277	124/124	205/211	174/177	243/251	132/135	155/158
BF450B	n0450	167/173	270/273	235/257	124/124	208/211	174/177	231/231	135/135	155/158
BF450C	n0450	167/173	270/285	235/277	124/124	205/211	174/177	243/251	132/135	158/158
BF450D	n0450	173/173	270/273	235/257	124/124	208/211	174/177	243/251	135/135	155/158
BF450E	n0450	167/167	288/288	218/277	124/133	208/241	177/177	249/251	132/132	155/158
BF450F	n0450	161/173	270/285	235/257	124/124	208/211	174/177	243/251	132/135	155/158
RWRPi	n0450	167/173	270/273	235/257	124/124	208/211	174/177	243/251	132/135	155/158
BF452A	n0452	161/167	270/270	215/227	109/118	202/214	174/174		132/135	158/161
BF452B	n0452	161/163	270/270	215/251	133/136	202/205	174/177	251/255	135/135	161/164
BF452C	n0452	167/167	270/270	215/227	109/153	202/208	174/174	240/263	132/135	158/161
BWBPi	n0452	161/163		215/227	109/153	202/208	174/174	240/240	132/135	158/161
BBWPi	n0453			207/207		202/202	177/177	207/207	132/135	155/158
BrBrWPi	n0454	161/167	258/264	238/244	127/127	208/211	177/177	251/284	132/138	158/158
BF456A	n0456	161/163	261/281	195/215	124/127	205/208	177/177	216/228	135/135	158/164
BF456B	n0456	161/163	246/281	195/215	115/127	208/208	177/177	216/257	135/138	158/164
BF456C	n0456	161/163	246/281	195/215	124/127	208/208	177/177	216/228	135/135	164/164
BF456D	n0456	161/163	261/281	215/235	124/127	208/208	177/177	216/228	135/135	158/164
BF456E	n0456	161/163	261/281	215/235	115/127	205/208	177/177	216/257	135/138	164/164
BF456F	n0456	161/163	261/281	215/235	124/127	205/208	177/177	216/228	135/135	158/164
BF456G	n0456	161/163	246/281	215/235	124/127	205/208	177/177	216/228	135/138	164/164
BRYW	n0457	157/161	270/270	215/232	106/118	211/211	174/174	224/245	135/141	158/161
DgBrRW	n0458	167/173	258/261	229/251	106/146	205/211	174/177	216/255	132/141	155/158
BYac460A	n0460	161/161		215/235	139/139	211/211	180/180	249/249		158/164
BYac460B	n0460	161/161	270/270	232/270	106/130	205/205	174/177	219/249	135/135	161/164
BYac460C	n0460		264/264		106/139	205/205	174/174		135/135	158/164
YDg465A	n0465	163/167	270/288	220/232	130/143	205/214	174/174	216/255	135/141	155/158
YDg465B	n0465	163/167	270/285	220/232	133/143	208/214	174/180	216/255	135/141	155/158
YDg465C	n0465	167/170	270/285	220/232	133/143	208/214	174/180	216/255	135/141	155/158
YBrac466A	n0466		270/270		133/136	205/208	177/180		135/135	155/158
YBrac466B	n0466	161/163	273/288	215/242	133/136	208/211	177/177	249/255	135/135	155/158
YBrac466C	n0466	154/163		242/242	106/133	211/211	177/177	216/251	135/135	155/155
YBrac466D	n0466	154/163	273/288	232/242	133/136	208/211	174/177	249/255	135/135	155/164
YBrac466E	n0466	154/154	273/288		133/136		174/177		135/135	155/158
BYWDg	n1031	161/173	261/285	244/257	136/146	208/241	174/177	231/251	135/138	155/158
RLgDgDg	n1031	151/151	270/270	232/232	109/127	208/208	174/174	240/251	132/135	174/174
WRLgDg	n1031	163/167	258/273	218/232	136/143	205/208	174/177	255/263	135/138	161/161
RBrRDg	n1033	163/167	261/261	227/232	127/133	208/214	177/180	251/251	132/138	158/164
WWLgDg	n1033	154/161	261/267	215/215	133/133		177/177	216/257	135/135	161/161
UM1034	n1034	161/163	258/270	218/232	139/143	205/208	177/180	255/260	132/138	161/161
BRRDg	n1035		258/270	218/218	136/136	205/205	180/180	255/260	138/138
RBrBrDg	n1035	161/163	258/270	218/232	109/143	205/208	174/177	255/263	132/138	161/161
YWBrDg	n1035		258/273	218/218	143/143		180/180	255/260	132/132	161/161
RRBDg	n1036	163/170	273/273	209/222	133/136	205/214	174/174	231/240	135/135	158/164
RBfb1049A	n1049	163/163	270/270	200/254	109/109	205/205	174/174	216/216	132/135	158/164
RBfb2A	n1049	167/179	270/270	227/253	127/130	208/208	177/177	240/257	132/135	155/161
RBfb2B	n1049	167/179	270/273	220/253	130/136	208/208	177/177	237/257	132/135	155/161
RBfb2C	n1049	167/179	270/273	220/253	130/136	208/208	177/177	237/257	135/141	155/161
RBfb2D	n1049	167/179	270/273	227/253	130/136	208/208	177/177	240/257	135/141	155/161
RBfb2E	n1049	167/179	270/273	220/253	130/136	208/208	177/177	237/257	132/135	155/161
RBfb2F	n1049	163/179	270/273	220/253	130/136	208/208	177/177	240/257	132/135	155/161
RLgfb2A	n1051	154/161	258/258	239/270	109/136	205/205	177/177	240/257	132/132	158/158
RLgfb2B	n1051	154/161	270/281	236/239	109/133	205/214	177/177	240/272	132/135	155/158
RLgfb2C	n1051	154/161	270/273	239/239	109/133	208/214	177/177	240/272	135/141	158/158
RLgfb2D	n1051	154/167	258/258	227/270	109/136	205/205	177/177	257/257	132/132	155/158
RLgfb2E	n1051	154/161	258/258	227/270	133/136	205/205	177/177	257/257	132/132	155/158
RLgfb2F	n1051	154/163	270/270	233/236	109/118	205/214	177/177	240/272	132/135	158/177
BBfb2A	n1052	161/173	261/270	227/232	106/112	208/208	174/180	249/257	135/135	158/158
BBfb2B	n1052	161/170	261/270	229/232	106/112	205/208	177/180	243/249	135/135	158/164
BBfb2C	n1052	161/170	270/273	227/232	106/112	208/208	174/180	243/249	135/135	158/164
BBfb2D	n1052	161/170	270/273		112/118		177/180		135/135	158/158
BBfb2E	n1052	161/173	261/270		106/112	208/208	177/180		135/135	158/158
BBfb2F	n1052	163/167	267/267		112/124	208/208	174/174		132/132	155/158
BBfb2G	n1052	161/173	261/270	232/232	106/112	208/208	177/180	243/249	135/135	158/158
BBfb2H	n1052	161/170	270/273	227/232	106/112	205/208	177/180	243/249	135/135	158/158
BrWYDg	n1053	179/179	270/273	227/253	130/136	208/208	177/177	240/257	132/135	155/161
LgWRDg	n1053	154/161	270/270	232/259	136/139	205/220	174/177	228/260	132/135	155/158
RBrLgDg	n1053	161/176	270/270	232/253	115/139	205/220	174/177	228/257	132/135	155/158
DgYWDg	n1054	163/170	270/270	219/239	112/115	211/214	177/185	222/251	132/138	161/170
RDgRDg	n1054	163/173	270/281	219/239	112/115	205/211	174/185	222/240	132/138	161/170
YBrLgDg	n1054	163/173	270/281	219/239	112/115	211/214	177/185	222/251	132/138	161/170
DgDgYDg	n1055			219/219	118/118	223/223	185/185	219/251	132/138
LgWWDg	n1055	163/167	270/288		115/127	205/211	174/185	222/240	132/138	155/161
BrWLgDg	n1057	173/173	258/273	200/218	133/136	211/244	174/177	257/263	135/135	161/167
RRBrDg	n1057	167/173	258/270	253/253	109/136	208/223	174/174	255/255	135/135	158/167
WWRDg	n1057	161/163	270/270	218/227	124/156	202/211	177/180	216/255	135/138	155/155
YBWDg	n1057		273/273	218/239	130/143	208/208	174/177	216/219	132/135	161/161
LgRRDg	n1058	154/173	270/273	200/270	136/139	205/208	177/177	251/260	132/135	158/161
WBWDg	n1058	173/173	270/270		130/136	205/208	177/177	251/251	132/135	158/161
BrYLgDg	n1059	173/173	258/270	200/218	130/133	208/211	174/177	251/257	135/135	161/167
DgYRDg	n1059	163/167	270/288	218/247	109/133		174/177	251/257	135/135	155/155
RRYDg	n1059	154/173	270/273	200/274	136/136	205/208	177/177	251/260	132/135	158/161
WBDgDg	n1059	176/176	258/270	248/260	130/139	205/205	171/177	216/263	132/132	158/158
YWDgDg	n1059	170/170	270/270	227/239	109/136		177/177		135/135	155/155
RBrfb2A	n1060	170/173	270/270	227/239	109/130	205/244	177/177	251/257	135/135	155/158
RBrfb2B	n1060	170/173	270/270	200/227	109/130	205/208	177/177	216/257	135/135	155/158
RBrfb2C	n1060	173/173	270/270	239/274	136/136	205/208	177/177	251/260	132/135	158/161
RBrfb2D	n1060	170/173	270/270	200/227	109/136	205/244	177/177	216/257	135/135	155/161
RBrfb2E	n1060	170/173	270/270	200/227	109/130	205/244	177/177	216/257	135/135	155/161
BBrfb2A	n1061	170/173	270/273	227/227	109/136	205/244	177/177	251/257	135/135	155/161
BBrfb2B	n1061	173/173	258/270	200/218	130/133	208/211	174/177	257/263	135/135	161/167
BBrfb2C	n1061	154/173	270/273	200/200	136/136	205/208	177/177	251/260	132/135	158/161
BBrfb2D	n1061	173/173	270/273	239/239	136/136		177/177	251/251	132/135	158/161
BBrfb2E	n1061	154/173	270/273	239/274	130/136	205/208	177/177	260/263	132/135	158/161
BBrfb2F	n1061		270/270	227/239	109/130	205/208	177/177	216/257	135/135	155/161
BrWRDg	n1062	167/167	261/273	232/274	112/136	205/205	174/177	240/260	132/135	161/161
DgDgWDg	n1062	170/173	270/273	227/239	109/130	205/244	177/177	216/257	135/135	155/161
UM1062	n1062	154/170	270/270	200/227	109/136	205/205	174/177	237/257	135/135	155/158
YRBrDg	n1062		270/270	227/239	109/136		177/177	257/257	135/135	155/161
WBfb2A	n1094	154/170	261/261	259/259	115/127	208/211	171/177	251/255	132/138	161/167
WBfb2B	n1094	154/170	261/261	259/261	115/139	208/211	177/177	251/255	132/135	161/161
WBfb2C	n1094	154/170	261/261	259/259	115/127	208/211	171/177	251/255	132/138	161/161
WBfb2D	n1094	154/163	261/270	259/259	115/139	208/211	177/177	251/255	132/135	161/167
WBfb2E	n1094	154/170	261/261	261/261	115/139	208/211	177/177	240/251	132/135	161/167
WBfb2F	n1094	154/170	261/270	259/260	115/139	205/208	171/177	251/255	132/138	161/161
WBfb2G	n1094	154/170	261/270	259/259	115/139	205/208	171/177	240/251	132/135	161/167
WBfb2H	n1094	154/163	261/270	259/261	115/127	205/208	177/177	251/255	132/135	161/177
WBfb2I	n1094	154/163	261/270	259/259	115/139	205/208	177/177	251/255	132/138	161/167
WBfb2J	n1094	154/163	261/270	259/259	115/139	205/208	171/177	251/255	132/135	161/167
WBfb2K	n1094	154/163	261/261	259/259	115/139	205/208	177/177	251/255	132/138	161/161
WBfb2L	n1094		261/261		115/139	205/208	177/177	240/251	132/138	161/167
BrYRDg	n1097	154/163	255/273	222/222	109/143	202/208	177/177	255/263	132/138	158/158
BWBrDg	n1097	163/170	258/273	218/227	124/139	205/205	177/177	257/263	132/132	158/164
DgDgDgDg	n1097	154/170	255/273	222/242	109/112		177/177	222/251	132/138
LgLgRDg	n1097	170/170	258/273	218/218	124/139	205/205	174/177	257/263	132/135	164/164
RBLgDg	n1097	163/173	273/288	227/242	127/139	208/208	174/177	216/240	132/132	158/164
WRRDg	n1097	163/163	258/273	227/242	127/139		174/177	216/240	132/135
WWWDg	n1097	163/167	270/288	218/218	109/127		174/177		132/132	164/164
DgYYDg	n1098	163/167	270/270		109/136	208/208	174/174	249/251	132/132	158/174
RRRDg	n1098	154/163	273/288	222/259	109/112	202/208	174/177	240/240	132/132	158/161
RRWDg	n1098		255/273	222/222	109/112		177/177		132/132	158/158
YBrBrDg	n1098	154/154	270/273	222/242	109/112	202/208	177/177	251/263	138/138	158/158
WDgBrDg	n1100	161/167	270/273	209/222	109/127	205/208	177/180	213/255	135/138	155/164
WBrfb2A	n1101	161/163	270/273	197/209	109/130		177/180	216/228	135/141	164/164
WBrfb2B	n1101	161/161	270/270	197/260	130/139	205/211	177/177	216/228	135/141	161/164
WBrfb2C	n1101	161/163	270/270	197/260	109/130	205/211	177/177	216/228	135/141	164/164
WBrfb2D	n1101	161/163	270/273	197/209	109/130	205/211	177/177	213/228	135/141	161/164
WBrfb2E	n1101	163/167	270/273	209/222	109/127	205/208	177/180	255/263	135/138	155/158
WBrfb2F	n1101	161/163	270/273	197/260	130/139	205/211	177/180	213/228	135/141	161/164
DgR(Pi)BrDg	n1103	154/161	285/285	218/229	121/139	208/208	177/177	255/255	132/135	158/158
BRfb2A	n1104	154/161	252/252	227/248	127/130	208/208	177/177	251/251	132/141	158/161
BRfb2B	n1104	154/161	252/279	218/248	127/130	208/208	177/177	216/251	132/132	161/164
BRfb2C	n1104	154/154	252/279	227/248	127/130	208/208	177/177	216/251	132/132	158/161
BRfb2D	n1104	154/154	273/279	218/248	127/130	208/208	177/177	251/251	132/132	161/164
BRfb2E	n1104	154/154	252/279	218/248	127/130	208/208	177/177	251/251	132/132	158/161
BRfb2F	n1104	154/154	273/279	218/248	127/139	208/208	177/177	216/251	132/132	161/164
BWDgDg	n1105	163/167	270/270	209/209	109/133		174/177	255/255	132/135	158/164
DgRRDg	n1105	161/163	270/288	229/229	109/121	208/208	174/177	255/255	132/135
RYBrDg	n1105	161/163	273/285	209/229	121/133	208/208	177/177	255/284	132/135	158/158
WBrDgDg	n1105	163/167	285/285	209/229	109/127	208/208	174/177	255/255	132/135	155/158
WRfb2A	n1106	161/163	270/273	215/260	124/139	205/208	174/177	216/266	132/135	155/161
WRfb2B	n1106	161/163	273/273	209/215	109/124		177/177	216/266	132/135
WRfb2C	n1106	161/161	270/273	209/215	109/124	205/208	174/177	213/266	132/135	155/161
WRfb2D	n1106	161/161	273/273	215/260	124/139	205/208	174/177	213/266	132/135	155/161
WRfb2E	n1106	161/163	273/273	215/260	124/139	205/208	174/177	213/266	132/135	155/164
WRfb2F	n1106	161/161	273/273	209/215	109/124	205/208	174/177	213/266	132/135	155/155
WRfb2G	n1106	161/161	273/273	209/215	109/124	205/208	174/177	266/266	132/135	161/164
WRfb2H	n1106	161/161	273/273	215/260	124/139	205/208	174/177	216/266	132/135	155/164
BRBrDg	n1107	163/167		232/232	127/143	205/208	174/174	240/251	132/135	164/174
DgYBrDg	n1107	163/163	270/273	229/254	139/143	205/205	177/177	216/255	132/135
YYRDg	n1107	163/163	261/273	229/254	127/143	205/205	177/177	251/255	132/135	155/161
YRfb2A	n1123	154/163	270/281	236/274	109/133	205/214	177/177	240/272	132/135	158/158
YRfb2B	n1123	154/161	270/273	236/239	109/133	208/214	177/177	240/240	135/141	155/158
YRfb2C	n1123	154/163	270/281	236/274	109/133	208/214	177/177	240/272	135/141	158/158
YRfb2D	n1123	154/161	270/273	236/239	109/118	208/214	177/177	240/272	132/135	155/155
RWWDg	n1124	170/170	261/261	227/227	106/118		177/177	249/257	135/135
BWfb2A	n1127	154/161	258/281	239/270	109/136	205/205	177/177	240/257	132/132	158/158
BWfb2B	n1127	154/161	270/273	236/239	109/133		177/177		132/135	158/158
BWfb2C	n1127	154/161	258/281	227/270	109/136	205/205	177/177	257/257	132/132	158/158
BWfb2D	n1127	154/161	258/258	239/270	109/136	205/205	177/177	240/257	132/132	155/158
RWfb2A	n1128	154/161	261/273	227/227	112/133	199/205	174/177	240/299	132/135	155/155
RWfb2B	n1128	154/170	261/281	227/274	112/133	199/205	174/177	257/257	135/141	155/155
RWfb2C	n1128	173/173	258/273	200/218	130/133	211/244	174/177	251/257	135/135	161/167
RRfb2A	n1130	154/163	261/261	259/261	115/139	208/211	171/177	240/251	132/135	161/161
RRfb2B	n1130	154/170	261/270	259/259	115/127	208/211	171/177	240/251	132/138	161/167
RRfb2C	n1130	154/170	261/261	259/260	115/139	208/211	177/177	240/251	132/135	161/161
RRfb2D	n1130	154/163	261/270		115/127	208/211	171/177	240/251	132/135	161/164
RRfb2E	n1130	154/163	261/270	259/259	115/139	205/208	171/177	251/255	132/135	161/167
RRfb2F	n1130	154/163	261/261	259/259	115/139	208/211	171/177	240/251	132/138	161/167
RRfb2G	n1130	154/163	261/261	261/261	115/127	208/211	177/177	240/251	132/135	161/161
RRfb2H	n1130	154/170	261/261	259/260	115/139	205/208	177/177	251/255	132/138	161/167
RRfb2I	n1130	154/163	261/261	259/259	115/127	208/211	171/177	240/251	132/138	161/161
RRfb2J	n1130	154/170	261/270	259/259	115/127	208/211	171/177	240/251	132/138	161/167
WWfb2A	n1131	167/176	261/285	229/242	118/121	208/220	174/177	240/240	132/135	155/158
WWfb2B	n1131	167/176	261/285	232/242	118/118	208/217	174/177	240/240	132/135	158/161
WWfb2C	n1131	163/163	270/273	248/248	133/139	208/220	177/177	216/216	132/132	158/161
WWfb2D	n1131	163/176	270/273	248/265	133/139	202/208	177/177	216/260	132/135	158/161
WWfb2E	n1131	161/173	270/273	235/235	124/124	208/208	177/177	251/272	135/135	155/155
WDgfb2A	n1134	167/173	261/273	218/261	127/139	220/220	177/177	216/228	135/138	158/167
WDgfb2B	n1134	163/167	270/270	232/232	112/112		174/177		132/132	155/164
WYfb1135B	n1135	154/163	270/273	218/239	130/143	208/244	174/177	216/219	132/135	161/161
WYfb1135C	n1135	154/173	270/270	200/274	130/136	205/208	177/177	251/260	132/135	158/161
YBRDg	n1136	173/173	273/273	200/218	124/143	208/244	174/177	219/219	132/132	161/161
DgW(fb)n1062	n1140	170/173	270/273	227/239	109/136	208/208	177/177	216/257	135/135	155/158
DgWfb10A	n1140	170/173	270/273	227/239	109/136	205/208	177/177	251/257	135/135	155/158
DgWfb10B	n1140	173/173	270/273	227/239	109/136	205/208	177/177	216/257	135/135	155/158
DgWfb2A	n1140	170/173	270/273	227/239	109/136	205/244	177/177	216/257	135/135	155/158
DgWfb2B	n1140	170/173	270/273	227/238	109/136	214/244	177/177	216/257	135/135	155/158
DgWfb2C	n1140	170/173	270/270	200/227	109/130		177/177		135/135	155/161
DgWfb2D	n1140	173/173	258/273	200/218	130/133		174/177		135/135
DgWfb2E	n1140	170/173	270/270	227/239	109/130		177/177		135/135	155/158
DgWfb2F	n1140	170/173	270/273	200/227	109/130		177/177		135/135	155/161
DgWfb2G	n1140	170/173	270/273	227/239	109/136		177/177	216/257	135/135	155/161
DgWfb2H	n1140	170/173	270/270	227/239	109/136	205/244	177/177	216/257	135/135	155/161
DgWfb2I	n1140	170/173	270/270	227/239	109/136	205/208	177/177	251/257	135/135	155/161
UMX014A	X014	170/176	270/273	218/222	130/139	205/214	174/177	234/249	132/135	158/158
UMX014B	X014	163/167	258/270	218/260	124/139	208/208	177/177		135/138	158/164
